# Supplementary material for: Identification of lung cancer with high sensitivity and specificity by blood testing
Source: Respir Res. 2010 Feb 10;11(1):18. doi: 10.1186/1465-9921-11-18 (PMC2832627; doi:10.1186/1465-9921-11-18)
Supplement: Additional file 1 — Summary of the AUC values for all ten classification tasks and each analyzed antigen. Antigens considered as informative (AUC value < 0.3 or > 0.7) were written in red. [file 1465-9921-11-18-S1.XLS]

## Sheet: aucs
Supplemental Table 1
AUC values for all classification results and each antigen
antigens with high information content (AUV<0.3 or AUC>0.7) are written in red
control = patients without any lung disease, NSCLC = non-small cell lung cancer, SCLC = small cell lung cancer, NTLP = non-tumor lung pathology, COPD = chronic obstructive pulmonary disease
peptide clone	lung cancer vs control	lung cancer stage 1 vs control	lung cancer stage 2,3,4 vs control	lung cancer stage 1 vs lung cancer stage 2,3,4	NSCLC vs control	SCLC vs control	NSCLC vs SCLC	lung cancer vs NTLP	lung cancer vs non-cancer	lung cancer vs COPD/emphysema
1	0.6014963297572	0.719851576994434	0.48051948051948	0.688311688311688	0.375463821892393	0.434343434343434	0.555555555555556	0.396030245746692	0.554239130434783	0.593350383631714
2	0.505982905982906	0.496947496947497	0.521367521367521	0.496598639455782	0.498575498575499	0.487179487179487	0.490740740740741	0.48792270531401	0.501870187018702	0.486274509803922
3	0.457042822515486	0.498273878020713	0.387802071346375	0.619834710743802	0.51113051069402	0.59423347398031	0.599616858237548	0.498612395929695	0.466416353775553	0.466833541927409
4	0.47508753029895	0.344073647871116	0.58457997698504	0.252066115702479	0.615888258402444	0.378691983122363	0.226053639846743	0.463459759481961	0.472465581977472	0.584480600750939
5	0.45313382269904	0.495361781076067	0.421487603305785	0.567099567099567	0.541280148423006	0.555555555555556	0.509920634920635	0.287334593572779	0.415	0.730179028132992
6	0.496808510638298	0.49375	0.509659090909091	0.489669421487603	0.522844827586207	0.471527777777778	0.448275862068966	0.472710453283996	0.49142739103491	0.539424280350438
7	0.555884729329383	0.514384349827388	0.59493670886076	0.413223140495868	0.472282845918813	0.39873417721519	0.42911877394636	0.47641073080481	0.53796412181894	0.565707133917397
8	0.649468085106383	0.706818181818182	0.593181818181818	0.68698347107438	0.303017241379310	0.427083333333333	0.670498084291188	0.500462534690102	0.616195001032844	0.495619524405507
9	0.504517221908526	0.458874458874459	0.534238488783943	0.423160173160173	0.557050092764378	0.3997113997114	0.35218253968254	0.401701323251418	0.480869565217391	0.575447570332481
10	0.558039321303528	0.518411967779056	0.588032220943613	0.431818181818182	0.478393714535138	0.383263009845288	0.406130268199234	0.469010175763182	0.53796412181894	0.524405506883605
11	0.370611702127660	0.420738636363636	0.323295454545455	0.601239669421488	0.598491379310345	0.679166666666667	0.57088122605364	0.506012950971323	0.400846932451973	0.449311639549437
12	0.448915009041591	0.434599156118143	0.465981012658228	0.520833333333333	0.675949367088608	0.481715893108298	0.361111111111111	0.408385093167702	0.439775910364146	0.605042016806723
13	0.431523022432113	0.420779220779221	0.424860853432282	0.497619047619048	0.601398601398601	0.520923520923521	0.431623931623932	0.381422924901186	0.42	0.620320855614973
14	0.480851063829787	0.423295454545455	0.531818181818182	0.413223140495868	0.557758620689655	0.456944444444444	0.404214559386973	0.407030527289547	0.464366866349928	0.612015018773467
15	0.546296296296296	0.360708534621578	0.729468599033816	0.196296296296296	0.549407114624506	0.303312629399586	0.297077922077922	0.544117647058823	0.545865633074935	0.388888888888889
16	0.681434599156118	0.485232067510548	0.877637130801688	0.111111111111111	0.324050632911392	0.291139240506329	0.6	0.572463768115942	0.65686274509804	0.411764705882353
17	0.638795986622074	0.739316239316239	0.554195804195804	0.658008658008658	0.316849816849817	0.43019943019943	0.617063492063492	0.472589792060491	0.600947051226862	0.526854219948849
18	0.619425863991081	0.557387057387057	0.672785547785548	0.402597402597403	0.428800366300366	0.305555555555556	0.392857142857143	0.473062381852552	0.586095566078347	0.558823529411765
19	0.589186176142698	0.584554334554335	0.60955710955711	0.489177489177489	0.434065934065934	0.374643874643875	0.456349206349206	0.347826086956522	0.534222987516143	0.679028132992327
20	0.464627659574468	0.49375	0.430681818181818	0.56198347107438	0.513362068965517	0.570833333333333	0.574712643678161	0.400555041628122	0.450320181780624	0.638297872340426
21	0.553723404255319	0.527272727272727	0.559090909090909	0.446280991735537	0.496120689655172	0.365972222222222	0.345785440613027	0.520814061054579	0.546374715967775	0.408010012515645
22	0.411914172783738	0.489795918367347	0.358913813459268	0.621212121212121	0.530148423005566	0.678210678210678	0.615079365079365	0.354442344045369	0.398695652173913	0.663682864450128
23	0.36781914893617	0.330681818181818	0.397159090909091	0.43698347107438	0.678448275862069	0.557638888888889	0.365900383141762	0.582331174838113	0.415616608138814	0.459949937421777
24	0.584943639291465	0.485507246376812	0.6743961352657	0.329629629629630	0.472990777338603	0.324016563146998	0.363636363636364	0.401960784313726	0.548772609819121	0.576388888888889
25	0.479390175042349	0.470624613481756	0.512396694214876	0.448051948051948	0.513450834879406	0.531746031746032	0.517857142857143	0.326086956521739	0.444130434782609	0.618925831202046
26	0.478457446808511	0.488920454545455	0.492613636363636	0.491735537190083	0.503879310344828	0.55	0.532567049808429	0.555041628122109	0.495558768849411	0.46558197747184
27	0.418690005646527	0.477427334570192	0.377213695395514	0.586580086580087	0.523654916512059	0.670995670995671	0.626984126984127	0.378071833648393	0.409347826086957	0.663682864450128
28	0.529926595143986	0.571428571428571	0.514167650531287	0.517316017316017	0.410946196660482	0.562049062049062	0.630952380952381	0.347826086956522	0.48804347826087	0.631713554987212
29	0.431382978723404	0.404545454545455	0.460795454545455	0.464876033057851	0.584913793103448	0.542361111111111	0.457854406130268	0.421831637372803	0.429250154926668	0.55694618272841
30	0.600265957446809	0.586363636363636	0.581818181818182	0.490702479338843	0.444396551724138	0.327777777777778	0.373563218390805	0.571692876965772	0.593885560834538	0.444305381727159
31	0.401063829787234	0.434659090909091	0.388068181818182	0.520661157024793	0.569396551724138	0.646527777777778	0.580459770114943	0.291396854764107	0.376575087791779	0.71964956195244
32	0.446143617021277	0.561647727272727	0.320454545454545	0.735537190082645	0.467456896551724	0.693055555555556	0.720306513409962	0.295097132284921	0.412414790332576	0.67334167709637
33	0.604559270516717	0.674675324675325	0.546753246753247	0.638429752066116	0.34384236453202	0.478571428571429	0.64176245210728	0.386679000925069	0.550674902768245	0.609511889862328
34	0.552659574468085	0.510227272727273	0.575568181818182	0.450413223140496	0.464224137931035	0.420138888888889	0.477011494252874	0.555041628122109	0.553191489361702	0.403003754693367
35	0.616223404255319	0.570454545454545	0.628977272727273	0.462809917355372	0.39698275862069	0.3625	0.517241379310345	0.484736355226642	0.586862218549886	0.475594493116396
36	0.533879164313947	0.531230674087817	0.544273907910272	0.474025974025974	0.486549165120594	0.434343434343434	0.420634920634921	0.276937618147448	0.474782608695652	0.667519181585678
37	0.401063829787234	0.350568181818182	0.459659090909091	0.431818181818182	0.671120689655172	0.482638888888889	0.363984674329502	0.502312673450509	0.423672794877092	0.509386733416771
38	0.65472663614328	0.613924050632911	0.663406214039125	0.460743801652893	0.350501964207770	0.336849507735584	0.496168582375479	0.469010175763182	0.61284939507718	0.476846057571965
39	0.500836120401338	0.493284493284493	0.51048951048951	0.511904761904762	0.472527472527473	0.54059829059829	0.576388888888889	0.2117202268431	0.434997847610848	0.739130434782609
40	0.507340485601355	0.572665429808287	0.476977567886659	0.5995670995671	0.447124304267161	0.563492063492063	0.621031746031746	0.401701323251418	0.48304347826087	0.543478260869565
41	0.574656750572082	0.583333333333333	0.584928229665072	0.492424242424242	0.427161654135338	0.422514619883041	0.495039682539683	0.213610586011342	0.490777338603426	0.769820971867008
42	0.417553191489362	0.403409090909091	0.4375	0.464876033057851	0.594827586206897	0.5625	0.457854406130268	0.518038852913969	0.439991737244371	0.516896120150188
43	0.459345002823264	0.52752009894867	0.371310507674144	0.632034632034632	0.4860853432282	0.625541125541126	0.623015873015873	0.327504725897921	0.429130434782609	0.653452685421995
44	0.52738565782044	0.500927643784787	0.538961038961039	0.454545454545455	0.50556586270872	0.421356421356421	0.400793650793651	0.39413988657845	0.496739130434783	0.531969309462916
45	0.54375	0.586309523809524	0.505965909090909	0.627705627705628	0.403125	0.538888888888889	0.692460317460317	0.413043478260870	0.514563106796116	0.5076726342711
46	0.499576510446076	0.428880643166357	0.563459268004723	0.365800865800866	0.566094619666048	0.398268398268398	0.347222222222222	0.235349716446125	0.438695652173913	0.749360613810742
47	0.653585544889893	0.606679035250464	0.679456906729634	0.439393939393939	0.38543599257885	0.285714285714286	0.39781746031746	0.508506616257089	0.620217391304348	0.475703324808184
48	0.51781914893617	0.578977272727273	0.472159090909091	0.590909090909091	0.42801724137931	0.569444444444444	0.60536398467433	0.37372802960222	0.485643462094609	0.639549436795995
49	0.424202127659574	0.425	0.410227272727273	0.522727272727273	0.57198275862069	0.581944444444444	0.515325670498084	0.44218316373728	0.428217310473043	0.58072590738423
50	0.608130999435347	0.627705627705628	0.588547815820543	0.545454545454545	0.369666048237477	0.426406926406926	0.577380952380952	0.345463137996219	0.547608695652174	0.692455242966752
51	0.523936170212766	0.63125	0.416477272727273	0.733471074380165	0.430172413793103	0.55	0.616858237547893	0.486586493987049	0.515595951249742	0.445556946182728
52	0.48216276477146	0.550671550671551	0.406759906759907	0.638528138528139	0.480769230769231	0.575498575498576	0.587301587301587	0.349716446124764	0.452001721911322	0.648337595907928
53	0.523296525720442	0.675489067894131	0.379746835443038	0.78099173553719	0.374508948057617	0.641350210970464	0.752873563218391	0.418131359851989	0.499582811848144	0.578222778473091
54	0.477131564088086	0.528756957328386	0.393742621015348	0.601731601731602	0.484230055658627	0.582972582972583	0.571428571428571	0.447069943289225	0.470217391304348	0.4923273657289
55	0.503191489361702	0.464204545454545	0.511931818181818	0.446280991735537	0.529310344827586	0.444097222222222	0.421455938697318	0.347826086956522	0.468498244164429	0.649561952440551
56	0.460144927536232	0.497557997557998	0.409090909090909	0.575757575757576	0.496794871794872	0.606837606837607	0.607142857142857	0.427221172022684	0.452647438656909	0.51918158567775
57	0.410372340425532	0.417045454545455	0.403409090909091	0.5	0.579741379310345	0.605555555555556	0.528735632183908	0.296022201665125	0.384837843420781	0.71964956195244
58	0.484308510638298	0.440340909090909	0.486363636363636	0.464876033057851	0.555172413793103	0.452083333333333	0.411877394636015	0.545790934320074	0.498037595538112	0.434292866082603
59	0.5464583894425	0.628883774453395	0.483889528193326	0.652892561983471	0.392841553906591	0.551336146272855	0.664750957854406	0.367252543940796	0.506049228201919	0.639549436795995
60	0.698616600790514	0.603896103896104	0.756788665879575	0.344155844155844	0.36943413729128	0.195526695526696	0.33531746031746	0.532136105860113	0.660217391304348	0.455242966751918
61	0.448439241917503	0.57936507936508	0.318181818181818	0.738095238095238	0.468406593406593	0.680911680911681	0.70436507936508	0.304347826086956	0.41562634524322	0.657289002557545
62	0.496376811594203	0.519536019536019	0.446969696969697	0.56060606060606	0.467948717948718	0.559116809116809	0.58531746031746	0.3265595463138	0.45781317262161	0.641304347826087
63	0.536170212765957	0.676136363636364	0.4	0.766528925619835	0.356034482758621	0.6375	0.770114942528736	0.489361702127660	0.52571782689527	0.510638297872340
64	0.556962025316456	0.656501726121979	0.443901035673188	0.710743801652893	0.390222610213880	0.528481012658228	0.634099616858238	0.403330249768733	0.522319566124322	0.521902377972466
65	0.482897926205225	0.538550057537399	0.43843498273878	0.609504132231405	0.462680052378874	0.60478199718706	0.657088122605364	0.270120259019426	0.434918648310388	0.753441802252816
66	0.487179487179487	0.565934065934066	0.393356643356643	0.692640692640693	0.47985347985348	0.564102564102564	0.581349206349206	0.261814744801512	0.435858803271632	0.691815856777494
67	0.703416149068323	0.689548546691404	0.707792207792208	0.506493506493506	0.299397031539889	0.292207792207792	0.494047619047619	0.445179584120983	0.644021739130435	0.584398976982097
68	0.514492753623188	0.468253968253968	0.539627039627040	0.416666666666667	0.49496336996337	0.470797720797721	0.47718253968254	0.39413988657845	0.487085665088248	0.561381074168798
69	0.418351063829787	0.476136363636364	0.36875	0.619834710743802	0.525431034482759	0.672222222222222	0.653256704980843	0.639222941720629	0.467671968601529	0.347934918648310
70	0.460904255319149	0.503409090909091	0.430681818181818	0.570247933884298	0.518534482758621	0.572569444444444	0.557471264367816	0.467160037002775	0.462301177442677	0.546933667083855
71	0.681995540691193	0.677655677655678	0.681818181818182	0.466450216450216	0.309523809523810	0.331196581196581	0.520833333333333	0.395085066162571	0.61665949203616	0.638107416879795
72	0.62736900780379	0.564102564102564	0.667540792540793	0.412337662337662	0.426739926739927	0.288817663817664	0.362103174603175	0.52835538752363	0.604821351700387	0.410485933503836
73	0.642292490118577	0.730983302411874	0.543978748524203	0.699134199134199	0.311688311688312	0.429292929292929	0.634920634920635	0.418714555765595	0.590869565217391	0.627877237851662
74	0.57905138339921	0.544836116264688	0.584415584415584	0.444805194805195	0.431354359925788	0.404761904761905	0.459325396825397	0.403591682419660	0.538695652173913	0.562659846547315
75	0.551329787234043	0.622159090909091	0.482386363636364	0.669421487603306	0.447413793103448	0.450694444444444	0.5	0.536540240518039	0.548027267093576	0.473091364205257
76	0.513297872340426	0.49375	0.551704545454545	0.425619834710744	0.506896551724138	0.454166666666667	0.46360153256705	0.466234967622572	0.502788680024788	0.491864831038799
77	0.633180716401831	0.681242807825086	0.574223245109321	0.640495867768595	0.332169358358795	0.422644163150492	0.60536398467433	0.44218316373728	0.590112640801001	0.637046307884856
78	0.419409282700422	0.55506329113924	0.285385500575374	0.747727272727273	0.490389123300516	0.715189873417722	0.693415637860082	0.342929292929293	0.402860286028603	0.613194444444444
79	0.637775268210051	0.626468769325912	0.62219598583235	0.45995670995671	0.365027829313544	0.357864357864358	0.439484126984127	0.458884688090737	0.596739130434783	0.599104859335038
80	0.49124788255223	0.474953617810761	0.500590318772137	0.465367965367965	0.50417439703154	0.515873015873016	0.487103174603175	0.265595463137996	0.439347826086957	0.746803069053708
81	0.570158901158093	0.596662830840046	0.550920598388953	0.549586776859504	0.458315146224356	0.383966244725738	0.402298850574713	0.518963922294172	0.558614935335837	0.543178973717146
82	0.628989361702128	0.639772727272727	0.59375	0.568181818181818	0.381465517241379	0.354166666666667	0.471264367816092	0.57631822386679	0.61722784548647	0.430538172715895
83	0.547074468085106	0.494886363636364	0.582954545454546	0.427685950413223	0.5125	0.356944444444444	0.335249042145594	0.499537465309898	0.536459409212973	0.528160200250313
84	0.542920847268673	0.518925518925519	0.517482517482518	0.5	0.47985347985348	0.421652421652422	0.454365079365079	0.480151228733459	0.52862677572105	0.448849104859335
85	0.491246970105036	0.502876869965478	0.493670886075949	0.508264462809917	0.503273679615888	0.517580872011252	0.530651340996169	0.589269195189639	0.513350020859408	0.39549436795995
86	0.36968085106383	0.467613636363636	0.291477272727273	0.646694214876033	0.556465517241379	0.749305555555556	0.666666666666667	0.511563367252544	0.401363354678785	0.531914893617021
87	0.490691489361702	0.359659090909091	0.632386363636364	0.210743801652893	0.572844827586207	0.406944444444444	0.318007662835249	0.420906567992599	0.475108448667631	0.591989987484355
88	0.680602006688963	0.623931623931624	0.70979020979021	0.426406926406926	0.366300366300366	0.246438746438746	0.361111111111111	0.411153119092628	0.619242359018511	0.618925831202046
89	0.598437920818745	0.60644418872267	0.632336018411968	0.459710743801653	0.391532082060236	0.417721518987342	0.525862068965517	0.474098057354302	0.570504797663746	0.52252816020025
90	0.642010163749294	0.594928880643166	0.660566706021252	0.433982683982684	0.396567717996289	0.297979797979798	0.391865079365079	0.485822306238185	0.606086956521739	0.510230179028133
91	0.589627659574468	0.563068181818182	0.616477272727273	0.446280991735537	0.404741379310345	0.419444444444444	0.545977011494253	0.469010175763182	0.562693658335055	0.573216520650814
92	0.629587803500847	0.576376004947434	0.668831168831169	0.37012987012987	0.405844155844156	0.315295815295815	0.386904761904762	0.328922495274102	0.560434782608696	0.726342710997443
93	0.712374581939799	0.716727716727717	0.696386946386946	0.46969696969697	0.266483516483516	0.320512820512821	0.505952380952381	0.426275992438563	0.647223417993973	0.601023017902813
94	0.527127659574468	0.518181818181818	0.514488636363636	0.510330578512397	0.497413793103448	0.432986111111111	0.448275862068966	0.545790934320074	0.531295186944846	0.399249061326658
95	0.478050094263399	0.493670886075949	0.485040276179517	0.504132231404959	0.470536883457006	0.60478199718706	0.628352490421456	0.490286771507863	0.480809345014602	0.531914893617021
96	0.488696808510638	0.510227272727273	0.464488636363636	0.570247933884298	0.453448275862069	0.604513888888889	0.672413793103448	0.562442183163737	0.505164222268126	0.481852315394243
97	0.650686776191759	0.552359033371692	0.74108170310702	0.314049586776860	0.409428197293758	0.252461322081575	0.32183908045977	0.567992599444958	0.632040050062578	0.414267834793492
98	0.475265957446808	0.573863636363636	0.415056818181818	0.667355371900826	0.463793103448276	0.622916666666667	0.676245210727969	0.482423681776133	0.476967568684156	0.541927409261577
99	0.624468085106383	0.588068181818182	0.651704545454545	0.404958677685950	0.389655172413793	0.352777777777778	0.455938697318008	0.604995374653099	0.620119809956621	0.384230287859825
100	0.518915866741954	0.440940012368584	0.563754427390791	0.387445887445887	0.549165120593692	0.375180375180375	0.327380952380952	0.415879017013232	0.495217391304348	0.478260869565217
101	0.616318464144551	0.550401978973407	0.664108618654073	0.406926406926407	0.436920222634508	0.300865800865801	0.365079365079365	0.51890359168242	0.593913043478261	0.516624040920716
102	0.655803932130353	0.613348676639816	0.708285385500575	0.396694214876033	0.393714535137495	0.264416315049226	0.354406130268199	0.556891766882516	0.633500208594076	0.499374217772215
103	0.441090425531915	0.455397727272727	0.438068181818182	0.502066115702479	0.581681034482759	0.522222222222222	0.431034482758621	0.55781683626272	0.467155546374716	0.433041301627034
104	0.434036568213783	0.643987341772152	0.250287686996548	0.838636363636364	0.454289732770745	0.733473980309423	0.738683127572016	0.332828282828283	0.411991199119912	0.643055555555555
105	0.497391304347826	0.47047619047619	0.52	0.462121212121212	0.477619047619048	0.541481481481481	0.544642857142857	0.602079395085066	0.521960958296362	0.455882352941176
106	0.620553359683794	0.598639455782313	0.639315230224321	0.467532467532468	0.421150278293135	0.314574314574315	0.361111111111111	0.410207939508507	0.572173913043478	0.567774936061381
107	0.5214568040655	0.451453308596166	0.573199527744982	0.377705627705628	0.522727272727273	0.40981240981241	0.375992063492063	0.271266540642722	0.463913043478261	0.753196930946292
108	0.572606382978723	0.46875	0.678977272727273	0.272727272727273	0.450431034482759	0.390277777777778	0.438697318007663	0.59204440333025	0.576946911795084	0.406758448060075
109	0.482093663911846	0.509090909090909	0.447330447330447	0.55952380952381	0.549382716049383	0.467914438502674	0.372549019607843	0.475296442687747	0.480337078651685	0.526737967914438
110	0.655561829474873	0.642547928262214	0.664108618654073	0.484848484848485	0.367810760667904	0.308080808080808	0.442460317460317	0.47069943289225	0.61304347826087	0.51150895140665
111	0.675465838509317	0.63790970933828	0.704250295159386	0.431818181818182	0.354128014842301	0.278499278499279	0.404761904761905	0.472589792060491	0.628695652173913	0.505115089514066
112	0.5092916778885	0.474108170310702	0.542577675489068	0.423553719008264	0.512439982540375	0.455696202531646	0.450191570881226	0.516188714153561	0.510846891948269	0.519399249061327
113	0.60742518351214	0.513605442176871	0.673553719008264	0.357142857142857	0.455241187384045	0.295093795093795	0.361111111111111	0.422495274102079	0.564891304347826	0.626598465473146
114	0.524809741248097	0.602397260273973	0.464196762141968	0.629545454545455	0.380771182141045	0.616818873668189	0.736625514403292	0.389855072463768	0.492592592592593	0.569281045751634
115	0.432712765957447	0.453409090909091	0.382386363636364	0.570247933884298	0.547413793103448	0.599305555555556	0.538314176245211	0.44218316373728	0.434827514976245	0.566958698372966
116	0.524202898550725	0.513650793650794	0.517575757575758	0.504329004329004	0.455	0.508148148148148	0.55952380952381	0.497164461247637	0.517857142857143	0.539641943734015
117	0.575381140598532	0.647495361781076	0.5	0.667748917748918	0.415120593692022	0.439393939393939	0.512896825396825	0.403591682419660	0.535869565217391	0.627877237851662
118	0.597435897435897	0.59035409035409	0.601343101343101	0.496598639455782	0.399335232668566	0.407407407407407	0.504115226337449	0.510144927536232	0.577557755775578	0.444444444444444
119	0.561968085106383	0.623295454545455	0.4875	0.65599173553719	0.395689655172414	0.50625	0.635057471264368	0.302497687326549	0.504028093369139	0.672090112640801
120	0.375527426160338	0.373719107896323	0.402652200120555	0.45124716553288	0.630567276136896	0.615330520393812	0.444444444444444	0.448309178743961	0.391938997821351	0.559477124183007
121	0.50968660968661	0.532356532356532	0.485958485958486	0.54421768707483	0.498100664767331	0.478632478632479	0.487654320987654	0.436714975845411	0.493069306930693	0.535947712418301
122	0.485346889952153	0.497368421052632	0.444235588972431	0.55	0.514676113360324	0.514619883040936	0.497863247863248	0.352766798418972	0.454545454545455	0.617647058823529
123	0.511010728402033	0.557823129251701	0.476387249114522	0.575757575757576	0.476345083487941	0.508658008658009	0.524801587301587	0.358223062381853	0.475869565217391	0.629156010230179
124	0.405601939132777	0.416570771001151	0.424626006904488	0.539256198347107	0.563945875163684	0.643459915611814	0.595785440613027	0.408880666049954	0.406341259908219	0.627033792240300
125	0.642068408295179	0.656501726121979	0.648446490218642	0.509297520661157	0.352684417285028	0.366385372714487	0.513409961685824	0.401480111008326	0.58781810596579	0.637046307884856
126	0.346542553191489	0.422159090909091	0.277840909090909	0.667355371900826	0.642241379310345	0.671527777777778	0.543103448275862	0.429232192414431	0.365007229911175	0.514392991239049
127	0.41866028708134	0.443421052631579	0.3734335839599	0.563095238095238	0.581983805668016	0.580409356725146	0.506410256410256	0.41798418972332	0.418503213957759	0.574866310160428
128	0.426329787234043	0.513068181818182	0.359659090909091	0.611570247933884	0.488793103448276	0.710416666666667	0.689655172413793	0.487511563367253	0.439991737244371	0.53441802252816
129	0.631564088085827	0.734075448361163	0.523022432113341	0.673160173160173	0.327458256029685	0.432178932178932	0.589285714285714	0.468809073724008	0.594130434782609	0.514066496163683
130	0.484574468085106	0.522727272727273	0.476704545454545	0.559917355371901	0.508620689655172	0.526388888888889	0.530651340996169	0.338575393154487	0.451972732906424	0.643304130162703
131	0.631281761716544	0.6852195423624	0.587957497048406	0.584415584415584	0.353896103896104	0.391774891774892	0.541666666666667	0.426275992438563	0.584130434782609	0.572890025575448
132	0.53613777526821	0.545454545454545	0.537190082644628	0.517316017316017	0.473562152133581	0.448773448773449	0.498015873015873	0.259924385633270	0.472608695652174	0.754475703324808
133	0.674925935900889	0.695627157652474	0.663981588032221	0.516528925619835	0.295940637276299	0.371308016877637	0.60536398467433	0.568917668825162	0.651022110972048	0.46433041301627
134	0.443561872909699	0.534188034188034	0.372086247086247	0.677489177489177	0.498626373626374	0.646367521367521	0.654761904761905	0.354442344045369	0.423267326732673	0.648337595907928
135	0.430585106382979	0.475	0.393181818181818	0.617768595041322	0.515948275862069	0.655555555555556	0.632183908045977	0.447733580018501	0.434414377194794	0.564455569461827
136	0.548601398601399	0.523076923076923	0.556776556776557	0.459523809523810	0.484330484330484	0.399095022624434	0.403050108932462	0.579545454545455	0.556426332288401	0.416193181818182
137	0.49860646599777	0.437728937728938	0.552156177156177	0.363636363636364	0.533424908424908	0.452279202279202	0.404761904761905	0.266068052930057	0.445759793370641	0.760230179028133
138	0.415969899665552	0.444444444444444	0.402389277389277	0.54978354978355	0.603479853479853	0.553774928774929	0.456349206349206	0.295841209829868	0.388613861386139	0.672634271099744
139	0.610954263128176	0.586889301175015	0.632821723730815	0.452380952380952	0.425324675324675	0.332611832611833	0.41468253968254	0.420604914933837	0.567173913043478	0.608695652173913
140	0.356382978723404	0.326136363636364	0.367045454545455	0.47004132231405	0.657758620689655	0.620833333333333	0.477969348659004	0.495837187789084	0.387523239000207	0.518147684605757
141	0.403989361702128	0.434090909090909	0.388636363636364	0.549586776859504	0.609913793103448	0.573611111111111	0.478927203065134	0.487511563367253	0.422639950423466	0.514392991239049
142	0.50718085106383	0.507954545454545	0.50625	0.510330578512397	0.491379310344828	0.495138888888889	0.519157088122605	0.533765032377428	0.512910555670316	0.446808510638298
143	0.370478723404255	0.377272727272727	0.376136363636364	0.522727272727273	0.616810344827586	0.65	0.555555555555556	0.371877890841813	0.370791158851477	0.660826032540676
144	0.462765957446808	0.5	0.411931818181818	0.59297520661157	0.478448275862069	0.631944444444444	0.672413793103448	0.425531914893617	0.454451559595125	0.623279098873592
145	0.613558352402746	0.582080200501253	0.66866028708134	0.403679653679654	0.416823308270677	0.339181286549708	0.401785714285714	0.338374291115312	0.549626701800615	0.620204603580563
146	0.535954753568543	0.464902186421174	0.60644418872267	0.365702479338843	0.512439982540375	0.385724331926864	0.388888888888889	0.42368177613321	0.51063829787234	0.625156445556946
147	0.626329787234043	0.630113636363636	0.654545454545455	0.487603305785124	0.379741379310345	0.363888888888889	0.486590038314176	0.543940795559667	0.607932245403842	0.503128911138924
148	0.392715979672501	0.476190476190476	0.324675324675325	0.673160173160173	0.535250463821892	0.71933621933622	0.67063492063492	0.326086956521739	0.377391304347826	0.671355498721228
149	0.485228539576366	0.495115995115995	0.478438228438228	0.525974025974026	0.54441391941392	0.468660968660969	0.431547619047619	0.227788279773157	0.426603529918209	0.744245524296675
150	0.5375	0.449431818181818	0.624431818181818	0.286157024793388	0.493534482758621	0.4125	0.397509578544061	0.452358926919519	0.518487915719893	0.568210262828536
151	0.624505928853755	0.674706246134818	0.582644628099174	0.595238095238095	0.36734693877551	0.388167388167388	0.517857142857143	0.459357277882798	0.586521739130435	0.543478260869565
152	0.487765957446809	0.536931818181818	0.436931818181818	0.632231404958678	0.520258620689655	0.499305555555556	0.496168582375479	0.488436632747456	0.487915719892584	0.470588235294118
153	0.376409017713366	0.372785829307568	0.36231884057971	0.507407407407407	0.629117259552042	0.614906832298137	0.493506493506494	0.462418300653595	0.393410852713178	0.550925925925926
154	0.388795986622074	0.434065934065934	0.305652680652681	0.634199134199134	0.568223443223443	0.678062678062678	0.624007936507937	0.39413988657845	0.390012914334912	0.526854219948849
155	0.518706047819972	0.686708860759494	0.363060989643268	0.790909090909091	0.371776840131270	0.645569620253165	0.759259259259259	0.331313131313131	0.477887788778878	0.644444444444444
156	0.42912406742194	0.469303423848878	0.367178276269185	0.601239669421488	0.515450067174205	0.66017316017316	0.628352490421456	0.541165587419056	0.454893617021277	0.435544430538173
157	0.570744680851064	0.657954545454545	0.476704545454545	0.673553719008264	0.373275862068966	0.519444444444444	0.622605363984674	0.410730804810361	0.535013426977897	0.572590738423029
158	0.559308510638298	0.502840909090909	0.617613636363636	0.375	0.504310344827586	0.338194444444444	0.345785440613027	0.66049953746531	0.581904565172485	0.347934918648310
159	0.501728723404255	0.492329545454545	0.464204545454545	0.528925619834711	0.519181034482759	0.464583333333333	0.439655172413793	0.481961147086031	0.497314604420574	0.493742177722153
160	0.608402908699165	0.54487917146145	0.658803222094361	0.361570247933884	0.422522915757311	0.341772151898734	0.434865900383142	0.538852913968548	0.592824363788068	0.438673341677096
161	0.512523565849717	0.635212888377445	0.397583429228999	0.758264462809917	0.436490615451768	0.569620253164557	0.651340996168582	0.446808510638298	0.497705465164789	0.60450563204005
162	0.470744680851064	0.472727272727273	0.478409090909091	0.483471074380165	0.5125	0.55625	0.540229885057471	0.342738205365402	0.442057426151622	0.68773466833542
163	0.564095744680851	0.590909090909091	0.506818181818182	0.590909090909091	0.442672413793103	0.425	0.440613026819923	0.571692876965772	0.56579219169593	0.413016270337922
164	0.636928289102202	0.672232529375386	0.600354191263282	0.569264069264069	0.319109461966605	0.431457431457431	0.607142857142857	0.491493383742911	0.603478260869565	0.445012787723785
165	0.518673355629877	0.566544566544567	0.472610722610723	0.5995670995671	0.467948717948718	0.502136752136752	0.536706349206349	0.177693761814745	0.441024537236332	0.801790281329923
166	0.484042553191489	0.568465909090909	0.411647727272727	0.65495867768595	0.445689655172414	0.629166666666667	0.697318007662835	0.540240518038853	0.496591613303037	0.499374217772215
167	0.447340425531915	0.401704545454545	0.498295454545455	0.415289256198347	0.569396551724138	0.525694444444444	0.469348659003831	0.275670675300648	0.409006403635612	0.779724655819775
168	0.507446808510638	0.598295454545455	0.439772727272727	0.659090909090909	0.403448275862069	0.636111111111111	0.718390804597701	0.654949121184089	0.540384218136749	0.361702127659574
169	0.318882978723404	0.360227272727273	0.261363636363636	0.630165289256198	0.643534482758621	0.741666666666667	0.603448275862069	0.500462534690102	0.359429869861599	0.493116395494368
170	0.605709668731484	0.673762945914845	0.512082853855006	0.636363636363636	0.351811436054125	0.462728551336146	0.582375478927203	0.401353965183752	0.561196545186434	0.51063829787234
171	0.501750605978993	0.525891829689298	0.499424626006904	0.535123966942149	0.457442164993453	0.563994374120956	0.628352490421456	0.530527289546716	0.508135168961201	0.545056320400501
172	0.582446808510638	0.526136363636364	0.639772727272727	0.423553719008264	0.470689655172414	0.331944444444444	0.375478927203065	0.536077705827937	0.572195827308407	0.481226533166458
173	0.614342179559571	0.64378478664193	0.564049586776859	0.590909090909091	0.403525046382189	0.357864357864358	0.444444444444444	0.368620037807183	0.557826086956522	0.653452685421995
174	0.653020892151327	0.641929499072356	0.630460448642267	0.510822510822511	0.343228200371058	0.352813852813853	0.498015873015873	0.383742911153119	0.591086956521739	0.681585677749361
175	0.561271209264745	0.658227848101266	0.437284234752589	0.756198347107438	0.392405063291139	0.513361462728551	0.64272030651341	0.365570599613153	0.518643353697072	0.546542553191489
176	0.413563829787234	0.413068181818182	0.413068181818182	0.480371900826446	0.620258620689655	0.531944444444444	0.369731800766284	0.465309898242368	0.425118777112167	0.504380475594493
177	0.613154960981048	0.646520146520147	0.56002331002331	0.588744588744589	0.389194139194139	0.383190883190883	0.484126984126984	0.438563327032136	0.573396470081791	0.546035805626598
178	0.569148936170213	0.668181818181818	0.482954545454545	0.690082644628099	0.365517241379310	0.536111111111111	0.657088122605364	0.509713228492137	0.555876884941128	0.480600750938673
179	0.572606382978723	0.556818181818182	0.60625	0.458677685950413	0.428879310344828	0.425	0.498084291187739	0.608695652173913	0.580665151828135	0.431789737171464
180	0.480053191489362	0.577272727272727	0.413636363636364	0.65495867768595	0.468103448275862	0.603472222222222	0.634099616858238	0.506938020351526	0.486056599876059	0.48811013767209
181	0.521739130434783	0.612332112332112	0.419580419580420	0.683982683982684	0.391483516483516	0.612535612535613	0.718253968253968	0.365784499054820	0.486224709427464	0.608695652173913
182	0.465425531914894	0.457954545454545	0.438636363636364	0.528925619834711	0.561206896551724	0.491666666666667	0.417624521072797	0.556891766882516	0.485850030985334	0.377972465581978
183	0.638031914893617	0.689772727272727	0.555113636363636	0.619834710743802	0.340948275862069	0.395833333333333	0.5	0.639222941720629	0.638297872340426	0.357947434292866
184	0.749576510446076	0.754483611626469	0.728453364817001	0.521645021645022	0.24443413729128	0.259740259740260	0.511904761904762	0.489603024574669	0.689782608695652	0.563938618925831
185	0.542287234042553	0.477840909090909	0.590909090909091	0.365702479338843	0.452586206896552	0.465972222222222	0.515325670498084	0.487511563367253	0.530055773600496	0.550688360450563
186	0.430851063829787	0.439772727272727	0.436931818181818	0.516528925619835	0.566810344827586	0.572916666666667	0.513409961685824	0.32099907493062	0.406321008056187	0.724655819774718
187	0.495482778091474	0.566481137909709	0.425029515938607	0.619047619047619	0.442022263450835	0.601731601731602	0.623015873015873	0.362948960302457	0.465	0.626598465473146
188	0.481648936170213	0.578977272727273	0.409659090909091	0.68595041322314	0.473275862068965	0.590625	0.626436781609195	0.493987049028677	0.484404048750258	0.55694618272841
189	0.674749163879599	0.607448107448107	0.70979020979021	0.374458874458874	0.357142857142857	0.275641025641026	0.412698412698413	0.447542533081285	0.62290142057684	0.596547314578005
190	0.558308645300296	0.674913693901036	0.422324510932106	0.710743801652893	0.392841553906591	0.520393811533052	0.611111111111111	0.477756286266925	0.540762586896988	0.456117021276596
191	0.499596014004848	0.464902186421174	0.541426927502877	0.415289256198347	0.528153644696639	0.455696202531646	0.434865900383142	0.527289546716004	0.505840634125991	0.498122653316646
192	0.591473743647657	0.546691403834261	0.608028335301063	0.438311688311688	0.455009276437848	0.336219336219336	0.357142857142857	0.478260869565217	0.565434782608696	0.442455242966752
193	0.515159574468085	0.511363636363636	0.505681818181818	0.504132231404959	0.486206896551724	0.482638888888889	0.478927203065134	0.579093432007401	0.529436066928321	0.390488110137672
194	0.519946808510638	0.592045454545455	0.457954545454545	0.660123966942149	0.460344827586207	0.511805555555556	0.554597701149425	0.477335800185014	0.510431728981615	0.541927409261577
195	0.589638622247318	0.522881880024737	0.622786304604486	0.42965367965368	0.464053803339518	0.326839826839827	0.385912698412698	0.418714555765595	0.550326086956522	0.585677749360614
196	0.621964991530209	0.554112554112554	0.653482880755608	0.4004329004329	0.416512059369202	0.318181818181818	0.388888888888889	0.488657844990548	0.591304347826087	0.4923273657289
197	0.66781914893617	0.554545454545455	0.793181818181818	0.198347107438017	0.390086206896552	0.238888888888889	0.331417624521073	0.535615171137835	0.638297872340426	0.456821026282854
198	0.669946808510638	0.664772727272727	0.690340909090909	0.514462809917355	0.346551724137931	0.303472222222222	0.478927203065134	0.629972247918594	0.661020450320182	0.339173967459324
199	0.588876918933477	0.525891829689298	0.65247410817031	0.347107438016529	0.456569183762549	0.337904360056259	0.358237547892720	0.47641073080481	0.56351689612015	0.520650813516896
200	0.530585106382979	0.397159090909091	0.645454545454545	0.262396694214876	0.536637931034483	0.361111111111111	0.329501915708812	0.513876040703053	0.526750671348895	0.456195244055069
201	0.631648936170213	0.571590909090909	0.697159090909091	0.326446280991736	0.377155172413793	0.354166666666667	0.469348659003831	0.450971322849214	0.591303449700475	0.642052565707134
202	0.449202127659574	0.352272727272727	0.523295454545455	0.34297520661157	0.605603448275862	0.4625	0.363984674329502	0.553191489361702	0.472423053088205	0.390488110137672
203	0.489627659574468	0.514204545454545	0.4625	0.549586776859504	0.491379310344828	0.540972222222222	0.546934865900383	0.52358926919519	0.497211319975212	0.445556946182728
204	0.615471485036702	0.5856524427953	0.638134592680047	0.461038961038961	0.417439703153989	0.333333333333333	0.398809523809524	0.508034026465028	0.590760869565217	0.492966751918159
205	0.579988851727982	0.616605616605617	0.523310023310023	0.628787878787879	0.403846153846154	0.445156695156695	0.540674603174603	0.429111531190926	0.545630650021524	0.617647058823529
206	0.620680044593088	0.521367521367521	0.701631701631702	0.361471861471861	0.466575091575092	0.243589743589744	0.283730158730159	0.436672967863894	0.578777442961687	0.579283887468031
207	0.680585106382979	0.672159090909091	0.68125	0.494834710743802	0.377586206896552	0.225694444444444	0.359195402298851	0.62627197039778	0.668456930386284	0.379224030037547
208	0.575381140598532	0.531849103277675	0.585005903187721	0.458874458874459	0.476345083487941	0.344155844155844	0.378968253968254	0.549149338374291	0.569347826086957	0.453964194373402
209	0.582547805009426	0.556962025316456	0.590333716915995	0.460743801652893	0.428633784373636	0.39943741209564	0.454980842911877	0.504162812210916	0.564872757613684	0.471839799749687
210	0.530452127659575	0.496875	0.530681818181818	0.447314049586777	0.466594827586207	0.474305555555556	0.504789272030651	0.582793709528215	0.542243338153274	0.385481852315394
211	0.593924191750279	0.531746031746032	0.64044289044289	0.361471861471861	0.434065934065934	0.362535612535613	0.390873015873016	0.342155009451796	0.536590615583297	0.741687979539642
212	0.650148128198222	0.667433831990794	0.65132336018412	0.509297520661157	0.334788302051506	0.374120956399437	0.561302681992337	0.595744680851064	0.637880684188569	0.429286608260325
213	0.508753029894964	0.497698504027618	0.525316455696203	0.49896694214876	0.470100392841554	0.525316455696203	0.594827586206897	0.490286771507863	0.504589069670421	0.540675844806007
214	0.560417843026539	0.532467532467532	0.572609208972845	0.463203463203463	0.481447124304267	0.374458874458874	0.386904761904762	0.502835538752363	0.547173913043478	0.485933503836317
215	0.515425531914894	0.501704545454545	0.5375	0.440082644628099	0.465086206896552	0.515972222222222	0.582375478927203	0.512488436632747	0.514769675686842	0.445556946182728
216	0.552345537757437	0.615288220551378	0.524222488038278	0.593073593073593	0.411654135338346	0.504020467836257	0.583333333333333	0.301512287334594	0.494071146245059	0.679028132992327
217	0.547246376811594	0.502222222222222	0.57030303030303	0.426406926406926	0.456190476190476	0.447407407407407	0.501984126984127	0.558601134215501	0.549911268855368	0.478260869565217
218	0.584697910784867	0.565862708719852	0.61038961038961	0.471861471861472	0.446660482374768	0.366522366522367	0.426587301587302	0.47069943289225	0.558478260869565	0.523017902813299
219	0.523690078037904	0.517704517704518	0.49009324009324	0.541125541125541	0.500915750915751	0.438034188034188	0.410714285714286	0.523156899810964	0.523676280671545	0.438618925831202
220	0.586231884057971	0.538730158730159	0.599393939393939	0.418831168831169	0.419285714285714	0.405185185185185	0.5	0.560491493383743	0.580190771960958	0.450127877237852
221	0.457777777777778	0.467692307692308	0.427972027972028	0.547727272727273	0.57948717948718	0.486324786324786	0.407407407407407	0.510628019323672	0.471590909090909	0.503921568627451
222	0.481551306221384	0.4102416570771	0.543728423475259	0.340909090909091	0.563509384548232	0.445850914205345	0.352490421455939	0.450508788159112	0.474551522736754	0.543178973717147
223	0.297064368435228	0.310701956271577	0.266398158803222	0.541322314049587	0.687909209951986	0.727144866385373	0.545977011494253	0.332099907493062	0.304964539007092	0.664580725907384
224	0.643534002229654	0.592796092796093	0.678321678321678	0.437229437229437	0.417582417582418	0.261396011396011	0.323412698412698	0.419659735349716	0.592552733534223	0.60230179028133
225	0.421675531914894	0.447443181818182	0.426136363636364	0.524793388429752	0.595043103448276	0.551388888888889	0.461685823754789	0.484736355226642	0.435653790539145	0.576971214017522
226	0.357805907172996	0.323086196503918	0.400241109101869	0.46031746031746	0.644163150492264	0.639240506329114	0.516460905349794	0.435748792270531	0.375381263616558	0.541176470588235
227	0.491477272727273	0.564880952380952	0.42375	0.621428571428571	0.451442307692308	0.590972222222222	0.611111111111111	0.455533596837945	0.483451015004413	0.557486631016043
228	0.39746835443038	0.312839059674503	0.476793248945148	0.340136054421769	0.655414908579465	0.523206751054852	0.384773662551440	0.483091787439614	0.416775599128540	0.555555555555556
229	0.524562394127612	0.539270253555968	0.530106257378985	0.517316017316017	0.481447124304267	0.466089466089466	0.486111111111111	0.357277882797732	0.486086956521739	0.647058823529412
230	0.476703474279558	0.440736478711162	0.52819332566168	0.416322314049587	0.520733304233959	0.527426160337553	0.492337164750958	0.505087881591119	0.483103879849812	0.526908635794743
231	0.604178430265387	0.669758812615955	0.548996458087367	0.623376623376623	0.321428571428571	0.511544011544012	0.706349206349206	0.396975425330813	0.556521739130435	0.595907928388747
232	0.504787234042553	0.513636363636364	0.471022727272727	0.533057851239669	0.483189655172414	0.514583333333333	0.511494252873563	0.482886216466235	0.499896715554637	0.509386733416771
233	0.341755319148936	0.242613636363636	0.444886363636364	0.305785123966942	0.714224137931034	0.568055555555556	0.394636015325670	0.548566142460685	0.387936376781657	0.491864831038799
234	0.51063829787234	0.60625	0.415340909090909	0.684917355371901	0.430603448275862	0.584027777777778	0.648467432950192	0.517113783533765	0.512084280107416	0.550688360450563
235	0.563297872340425	0.628977272727273	0.528977272727273	0.605371900826446	0.420258620689655	0.463194444444444	0.544061302681992	0.361702127659574	0.518281346829167	0.689612015018773
236	0.351063829787234	0.306818181818182	0.408522727272727	0.382231404958678	0.708620689655172	0.552777777777778	0.337164750957854	0.522664199814986	0.389382359016732	0.435544430538173
237	0.502659574468085	0.514772727272727	0.530681818181818	0.493801652892562	0.534913793103448	0.436805555555556	0.406130268199234	0.524514338575393	0.507539764511465	0.44305381727159
238	0.544414893617021	0.550568181818182	0.577840909090909	0.458677685950413	0.427586206896552	0.500694444444444	0.568965517241379	0.451433857539315	0.523652137988019	0.58072590738423
239	0.326595744680851	0.280113636363636	0.355113636363636	0.353305785123967	0.721551724137931	0.595138888888889	0.291187739463602	0.428307123034228	0.349307994216071	0.619524405506884
240	0.571808510638298	0.519318181818182	0.597727272727273	0.427685950413223	0.450862068965517	0.391666666666667	0.454022988505747	0.42368177613321	0.538731667010948	0.554443053817272
241	0.448863636363636	0.467763157894737	0.402882205513784	0.528571428571429	0.558198380566802	0.54093567251462	0.476495726495727	0.310276679841897	0.416666666666667	0.695187165775401
242	0.425265957446809	0.396022727272727	0.475568181818182	0.396694214876033	0.623706896551724	0.495833333333333	0.318965517241379	0.449583718778908	0.430696137161743	0.634543178973717
243	0.427417182870994	0.423475258918297	0.47698504027618	0.459710743801653	0.571366215626364	0.574542897327707	0.504789272030651	0.470860314523589	0.437213183145599	0.566958698372966
244	0.321542553191489	0.31875	0.338068181818182	0.475206611570248	0.6875	0.663888888888889	0.450191570881226	0.475485661424607	0.355918198719273	0.583229036295369
245	0.508643617021277	0.528693181818182	0.523863636363636	0.5	0.481681034482759	0.506944444444444	0.524904214559387	0.298334875115634	0.461681470770502	0.711514392991239
246	0.474734042553191	0.502272727272727	0.427272727272727	0.574380165289256	0.525862068965517	0.524305555555556	0.490421455938697	0.429232192414431	0.464573435240653	0.593241551939925
247	0.472340425531915	0.50625	0.44375	0.580578512396694	0.474137931034483	0.613888888888889	0.638888888888889	0.52358926919519	0.483784342078083	0.500625782227785
248	0.398138297872340	0.432386363636364	0.384659090909091	0.524793388429752	0.581896551724138	0.634027777777778	0.559386973180077	0.49213691026827	0.41912827928114	0.524405506883605
249	0.542287234042553	0.534659090909091	0.497727272727273	0.506198347107438	0.483620689655172	0.415972222222222	0.413793103448276	0.539315448658649	0.541623631481099	0.428035043804756
250	0.60994983277592	0.513431013431013	0.695804195804196	0.371212121212121	0.456272893772894	0.287037037037037	0.354166666666667	0.482041587901701	0.580822212656048	0.546035805626598
251	0.486436170212766	0.460795454545455	0.488636363636364	0.473140495867769	0.5375	0.475	0.42911877394636	0.471785383903793	0.483164635405908	0.529411764705882
252	0.657579787234043	0.663636363636364	0.614772727272727	0.566115702479339	0.389008620689655	0.267361111111111	0.385057471264368	0.50786308973173	0.624147903325759	0.444305381727159
253	0.525531914893617	0.601136363636364	0.473863636363636	0.646694214876033	0.470258620689655	0.48125	0.515325670498084	0.489361702127660	0.517455071266267	0.500625782227785
254	0.594148936170213	0.561931818181818	0.613636363636364	0.479338842975207	0.433620689655172	0.361111111111111	0.4272030651341	0.571692876965772	0.589134476347862	0.369211514392991
255	0.472268907563025	0.470588235294118	0.47843137254902	0.474509803921569	0.485994397759104	0.590336134453782	0.602040816326531	0.356302521008403	0.449075630252101	0.664285714285714
256	0.503989361702128	0.545454545454545	0.459659090909091	0.56198347107438	0.486206896551724	0.511805555555556	0.517241379310345	0.427382053654024	0.486882875438959	0.570713391739675
257	0.361702127659574	0.374431818181818	0.342045454545455	0.514462809917355	0.6125	0.679861111111111	0.545977011494253	0.420906567992599	0.374922536665978	0.554443053817272
258	0.514893617021277	0.478409090909091	0.530113636363636	0.446280991735537	0.518965517241379	0.430555555555556	0.396551724137931	0.393154486586494	0.487709151001859	0.570713391739675
259	0.431914893617021	0.435511363636364	0.403693181818182	0.555785123966942	0.546336206896552	0.603125	0.561302681992337	0.511563367252544	0.449700475108449	0.453066332916145
260	0.55531914893617	0.546022727272727	0.556534090909091	0.483471074380165	0.460775862068966	0.41875	0.448275862068966	0.489361702127660	0.540590787027474	0.470588235294118
261	0.525797872340426	0.640340909090909	0.430113636363636	0.714876033057851	0.427586206896552	0.549305555555556	0.628352490421456	0.475485661424607	0.514563106796116	0.5819774718398
262	0.424335106382979	0.464488636363636	0.397159090909091	0.551652892561983	0.518318965517241	0.668055555555556	0.630268199233716	0.445883441258094	0.429250154926668	0.588235294117647
263	0.534308510638298	0.55625	0.514204545454545	0.558884297520661	0.436637931034483	0.5125	0.590038314176245	0.477335800185014	0.521586449080768	0.550688360450563
264	0.682978723404255	0.630113636363636	0.707954545454546	0.404958677685950	0.330603448275862	0.295138888888889	0.454022988505747	0.434782608695652	0.62745300557736	0.586357947434293
265	0.553999461352007	0.597238204833141	0.529919447640967	0.572314049586777	0.431252728066347	0.469760900140647	0.549808429118774	0.639222941720629	0.573216520650814	0.326658322903630
266	0.503623188405797	0.411433172302738	0.62512077294686	0.307407407407407	0.541501976284585	0.425465838509317	0.399350649350649	0.490196078431373	0.500968992248062	0.569444444444444
267	0.540425531914894	0.597159090909091	0.468181818181818	0.632231404958678	0.415948275862069	0.529861111111111	0.637931034482759	0.530064754856614	0.538111960338773	0.459324155193993
268	0.593085106382979	0.572159090909091	0.615909090909091	0.463842975206612	0.399568965517241	0.41875	0.543103448275862	0.316836262719704	0.531295186944846	0.717772215269086
269	0.573670212765957	0.575	0.552272727272727	0.549586776859504	0.426293103448276	0.426388888888889	0.511494252873563	0.528214616096207	0.563519933897955	0.498122653316646
270	0.578191489361702	0.488636363636364	0.633522727272727	0.336776859504132	0.473275862068965	0.338888888888889	0.363984674329502	0.564292321924144	0.575087791778558	0.365456821026283
271	0.416489361702128	0.430681818181818	0.36875	0.541322314049587	0.57198275862069	0.602083333333333	0.507662835249042	0.562442183163737	0.449080768436273	0.433041301627034
272	0.507978723404255	0.563636363636364	0.461363636363636	0.611570247933884	0.467672413793103	0.53125	0.565134099616858	0.635522664199815	0.536459409212973	0.360450563204005
273	0.342021276595745	0.473863636363636	0.223295454545455	0.706611570247934	0.584051724137931	0.777083333333333	0.67816091954023	0.516188714153561	0.380913034497005	0.433041301627034
274	0.582446808510638	0.570454545454545	0.568181818181818	0.502066115702479	0.404310344827586	0.438888888888889	0.547892720306513	0.428307123034228	0.548027267093576	0.553191489361702
275	0.613031914893617	0.614772727272727	0.5875	0.533057851239669	0.403879310344828	0.359722222222222	0.434865900383142	0.486586493987049	0.584796529642636	0.431789737171464
276	0.63479666038244	0.576524741081703	0.68469505178366	0.398760330578512	0.367088607594937	0.362165963431786	0.505747126436782	0.380203515263645	0.577388402169378	0.630788485607009
277	0.431117021276596	0.501704545454545	0.399431818181818	0.588842975206612	0.576724137931034	0.555902777777778	0.490421455938697	0.470860314523589	0.439991737244371	0.48936170212766
278	0.4875	0.410795454545455	0.538636363636364	0.37396694214876	0.594396551724138	0.380555555555556	0.287356321839080	0.48149861239593	0.486056599876059	0.487484355444305
279	0.564627659574468	0.6375	0.46875	0.665289256198347	0.368965517241379	0.542361111111111	0.681992337164751	0.341813135985199	0.514976244577567	0.752816020025031
280	0.628723404255319	0.634090909090909	0.593181818181818	0.514462809917355	0.346551724137931	0.411111111111111	0.53448275862069	0.568917668825162	0.615368725469944	0.409261576971214
281	0.629787234042553	0.605681818181818	0.622159090909091	0.489669421487603	0.375	0.3625	0.485632183908046	0.491674375578168	0.59884321421194	0.581351689612015
282	0.479933110367893	0.426739926739927	0.520396270396270	0.374458874458874	0.549908424908425	0.473646723646724	0.400793650793651	0.271266540642722	0.432414980628498	0.762148337595908
283	0.46156914893617	0.597443181818182	0.332670454545455	0.745867768595041	0.448491379310345	0.683680555555556	0.724137931034483	0.370027752081406	0.441231150588721	0.574468085106383
284	0.585241044977107	0.632336018411968	0.523302646720368	0.65495867768595	0.398515931907464	0.440928270042194	0.539272030651341	0.601295097132285	0.588861076345432	0.401752190237797
285	0.382574737409103	0.392980437284235	0.408227848101266	0.46797520661157	0.600174596246181	0.64521800281294	0.539272030651341	0.487511563367253	0.406236962870254	0.568210262828536
286	0.425531914893617	0.545454545454546	0.301704545454545	0.699380165289256	0.478879310344828	0.728472222222222	0.71264367816092	0.473172987974098	0.436170212765957	0.503754693366708
287	0.488563829787234	0.6625	0.326704545454545	0.78099173553719	0.364224137931034	0.748611111111111	0.841954022988506	0.518963922294172	0.495352199958686	0.486858573216521
288	0.681117021276596	0.785795454545455	0.594886363636364	0.679752066115702	0.255603448275862	0.420833333333333	0.636015325670498	0.508788159111933	0.642635819045652	0.466833541927409
289	0.325797872340426	0.363636363636364	0.323863636363636	0.524793388429752	0.653448275862069	0.707638888888889	0.503831417624521	0.552266419981499	0.376368518901053	0.509386733416771
290	0.507446808510638	0.461363636363636	0.518181818181818	0.446280991735537	0.531465517241379	0.429861111111111	0.416666666666667	0.555966697502313	0.518281346829167	0.34918648310388
291	0.515810276679842	0.504019789734075	0.507083825265643	0.491341991341991	0.49443413729128	0.468253968253968	0.450396825396825	0.341209829867675	0.475652173913043	0.643222506393862
292	0.563866513233602	0.564195298372514	0.555696202531646	0.511904761904762	0.39803094233474	0.496649292628444	0.640522875816993	0.494071146245059	0.548128342245989	0.501336898395722
293	0.365691489361702	0.403409090909091	0.314772727272727	0.630165289256198	0.618965517241379	0.659027777777778	0.553639846743295	0.491211840888067	0.393720305721958	0.458072590738423
294	0.638315217391304	0.696428571428571	0.557954545454545	0.658008658008658	0.327232142857143	0.414930555555556	0.611111111111111	0.43289224952741	0.592444069227522	0.567774936061381
295	0.435106382978723	0.582386363636364	0.295454545454545	0.77892561983471	0.501724137931035	0.666666666666667	0.659003831417625	0.593894542090657	0.470563933071679	0.304130162703379
296	0.492934782608696	0.441071428571429	0.509090909090909	0.409090909090909	0.553571428571429	0.434722222222222	0.353174603174603	0.400756143667297	0.472351203039257	0.635549872122762
297	0.649734042553191	0.627272727272727	0.654545454545455	0.483471074380165	0.336206896551724	0.372916666666667	0.528735632183908	0.516188714153561	0.619913241065896	0.521902377972466
298	0.343882978723404	0.468181818181818	0.226136363636364	0.738636363636364	0.603879310344828	0.740277777777778	0.636973180076628	0.50277520814061	0.379260483371204	0.483103879849812
299	0.561170212765957	0.526704545454545	0.586931818181818	0.43698347107438	0.468965517241379	0.390277777777778	0.411877394636015	0.448658649398705	0.536046271431522	0.546933667083855
300	0.66436170212766	0.760227272727273	0.600568181818182	0.696280991735537	0.293534482758621	0.403472222222222	0.618773946360153	0.562442183163737	0.641602974592026	0.515644555694618
301	0.469414893617021	0.543465909090909	0.41875	0.628099173553719	0.528879310344828	0.533333333333333	0.505747126436782	0.543015726179463	0.485850030985334	0.506883604505632
302	0.492686170212766	0.5125	0.422159090909091	0.582644628099174	0.525431034482759	0.478125	0.448275862068966	0.421663442940039	0.477367542761786	0.488031914893617
303	0.497340425531915	0.460227272727273	0.536363636363636	0.435950413223140	0.521120689655172	0.472916666666667	0.448275862068966	0.577243293246994	0.515182813468292	0.399249061326658
304	0.406648936170213	0.431818181818182	0.373295454545455	0.570247933884298	0.586206896551724	0.604861111111111	0.522988505747126	0.55781683626272	0.440404875025821	0.39549436795995
305	0.449202127659574	0.443181818181818	0.442613636363636	0.510330578512397	0.59051724137931	0.486805555555556	0.390804597701149	0.629972247918594	0.489568271018385	0.400500625782228
306	0.499202127659574	0.510227272727273	0.510227272727273	0.476239669421488	0.513793103448276	0.479861111111111	0.435823754789272	0.668825161887142	0.537079115885148	0.357947434292866
307	0.561436170212766	0.596022727272727	0.540340909090909	0.540289256198347	0.415948275862069	0.475	0.538314176245211	0.532377428307123	0.555050609378228	0.552565707133917
308	0.312765957446809	0.439204545454545	0.213636363636364	0.708677685950413	0.642672413793103	0.759027777777778	0.648467432950192	0.567067530064755	0.369551745507127	0.500625782227785
309	0.585638297872340	0.633522727272727	0.535795454545455	0.636363636363636	0.402586206896552	0.433333333333333	0.551724137931034	0.653098982423682	0.600702334228465	0.379224030037547
310	0.560638297872340	0.651704545454545	0.505113636363636	0.648760330578512	0.374568965517241	0.54375	0.664750957854406	0.515263644773358	0.550506093782276	0.426783479349186
311	0.522739361702128	0.569034090909091	0.44375	0.62603305785124	0.454956896551724	0.513194444444444	0.574712643678161	0.438104448742747	0.504484772632457	0.476063829787234
312	0.505053191489362	0.597727272727273	0.425568181818182	0.661157024793388	0.470258620689655	0.534722222222222	0.551724137931034	0.518963922294172	0.50815947118364	0.498122653316646
313	0.495744680851064	0.502272727272727	0.494318181818182	0.514462809917355	0.493965517241379	0.520833333333333	0.526819923371648	0.574930619796485	0.513323693451766	0.432415519399249
314	0.648801508214382	0.660529344073648	0.617376294591484	0.584710743801653	0.347010039284155	0.357946554149086	0.513409961685824	0.508788159111933	0.617229870671673	0.495619524405507
315	0.640175042348955	0.602659245516388	0.646399055489965	0.432900432900433	0.380102040816327	0.328282828282828	0.428571428571429	0.45179584120983	0.596739130434783	0.580562659846547
316	0.311702127659574	0.3625	0.254545454545455	0.632231404958678	0.661853448275862	0.730555555555556	0.60919540229885	0.429232192414431	0.337946705226193	0.588861076345432
317	0.408643617021277	0.490056818181818	0.348295454545455	0.65702479338843	0.562715517241379	0.6375	0.60727969348659	0.418131359851989	0.410762239206775	0.545682102628285
318	0.397872340425532	0.494318181818182	0.307954545454545	0.696280991735537	0.531034482758621	0.716666666666667	0.68007662835249	0.531914893617021	0.427804172691593	0.451814768460576
319	0.351861702127660	0.420454545454545	0.2875	0.652892561983471	0.62801724137931	0.680555555555556	0.559386973180077	0.568917668825162	0.40033051022516	0.451814768460576
320	0.56968085106383	0.609659090909091	0.538068181818182	0.559917355371901	0.373275862068966	0.522222222222222	0.668582375478927	0.553654024051804	0.566205329477381	0.437421777221527
321	0.376861702127660	0.490056818181818	0.263068181818182	0.71900826446281	0.537931034482759	0.760416666666667	0.71455938697318	0.469010175763182	0.397438545755009	0.530663329161452
322	0.396231884057971	0.331428571428571	0.404242424242424	0.430735930735931	0.625714285714286	0.56962962962963	0.472222222222222	0.542533081285444	0.430567879325643	0.452685421994885
323	0.397074468085106	0.383522727272727	0.416477272727273	0.464876033057851	0.627155172413793	0.563888888888889	0.413793103448276	0.69472710453284	0.463540590787027	0.317897371714643
324	0.530298949636413	0.494246260069045	0.567318757192175	0.433884297520661	0.508075076385858	0.407876230661041	0.406130268199234	0.575393154486586	0.540467250730079	0.340425531914894
325	0.55531914893617	0.525	0.567045454545455	0.440082644628099	0.439224137931034	0.453472222222222	0.5	0.612395929694727	0.568064449493906	0.324155193992491
326	0.591223404255319	0.652840909090909	0.514204545454546	0.642561983471074	0.392672413793103	0.434722222222222	0.550766283524904	0.562442183163737	0.584796529642636	0.4180225281602
327	0.411835748792271	0.402576489533011	0.411594202898551	0.477777777777778	0.597496706192358	0.573498964803313	0.48051948051948	0.393790849673203	0.408268733850129	0.594907407407407
328	0.608405797101449	0.519365079365079	0.70060606060606	0.313852813852814	0.430476190476190	0.331111111111111	0.399801587301587	0.60586011342155	0.607808340727595	0.39002557544757
329	0.618617021276596	0.586363636363636	0.643181818181818	0.440082644628099	0.368534482758621	0.402083333333333	0.551724137931034	0.575393154486586	0.608965089857467	0.414267834793492
330	0.502127659574468	0.457954545454545	0.528409090909091	0.43801652892562	0.531034482758621	0.444444444444444	0.415708812260536	0.596207215541166	0.523239000206569	0.372340425531915
331	0.555346081335847	0.627157652474108	0.502301495972382	0.638429752066116	0.394587516368398	0.525316455696203	0.634099616858238	0.52358926919519	0.548185231539424	0.469336670838548
332	0.594014680971203	0.503401360544218	0.659976387249115	0.365800865800866	0.478664192949907	0.292929292929293	0.319444444444444	0.58695652173913	0.592391304347826	0.345268542199488
333	0.460544034473472	0.474108170310702	0.455696202531646	0.518595041322314	0.557835006547359	0.509845288326301	0.455938697318008	0.551341350601295	0.48101793909053	0.455569461827284
334	0.456382978723404	0.483522727272727	0.418181818181818	0.569214876033058	0.588362068965517	0.471527777777778	0.372605363984674	0.647548566142461	0.499070439991737	0.372966207759700
335	0.467287234042553	0.507954545454545	0.4	0.59297520661157	0.465948275862069	0.640277777777778	0.666666666666667	0.449121184088807	0.463334021896302	0.564455569461827
336	0.454787234042553	0.480681818181818	0.418181818181818	0.539256198347107	0.59051724137931	0.472222222222222	0.381226053639847	0.465309898242368	0.457136955174551	0.579474342928661
337	0.576329787234043	0.534659090909091	0.606818181818182	0.448347107438017	0.413362068965517	0.440277777777778	0.53639846743295	0.544865864939871	0.569303862838257	0.387984981226533
338	0.551304347826087	0.523174603174603	0.551515151515152	0.465367965367965	0.443333333333333	0.457037037037037	0.529761904761905	0.457466918714556	0.529281277728483	0.576726342710997
339	0.62845744680851	0.613068181818182	0.652272727272727	0.466942148760331	0.381034482758621	0.35625	0.511494252873563	0.53931544865865	0.608551952076017	0.474342928660826
340	0.531014492753623	0.438730158730159	0.597575757575758	0.326839826839827	0.508571428571429	0.407407407407407	0.396825396825397	0.463137996219282	0.5150842945874	0.562659846547315
341	0.536170212765957	0.524431818181818	0.552272727272727	0.479338842975207	0.456465517241379	0.475694444444444	0.528735632183908	0.547641073080481	0.538731667010948	0.451814768460576
342	0.523670212765957	0.545454545454545	0.555965909090909	0.487603305785124	0.497844827586207	0.441666666666667	0.442528735632184	0.59481961147086	0.539557942573848	0.406758448060075
343	0.546086956521739	0.471746031746032	0.585454545454545	0.364718614718615	0.472857142857143	0.424444444444444	0.443452380952381	0.485822306238185	0.531943212067436	0.51918158567775
344	0.374202898550725	0.366349206349206	0.368484848484848	0.437229437229437	0.596666666666667	0.671481481481481	0.561507936507937	0.504725897920605	0.404835847382431	0.489769820971867
345	0.442553191489362	0.529545454545455	0.348295454545455	0.667355371900826	0.508189655172414	0.636805555555556	0.630268199233716	0.515263644773358	0.458789506300351	0.433041301627034
346	0.615384615384615	0.583638583638584	0.641025641025641	0.476190476190476	0.388414055080722	0.378917378917379	0.516460905349794	0.457004830917874	0.57931793179318	0.543790849673203
347	0.352742616033755	0.358047016274864	0.375527426160338	0.437641723356009	0.617909048288795	0.691279887482419	0.547325102880658	0.465700483091787	0.378213507625272	0.529411764705882
348	0.465260196905767	0.49789029535865	0.426160337552743	0.534013605442177	0.50070323488045	0.585794655414909	0.546296296296296	0.384541062801932	0.447058823529412	0.615686274509804
349	0.558981955292217	0.451093210586881	0.673475258918297	0.269628099173554	0.521388040157137	0.311533052039381	0.282567049808429	0.232860520094563	0.498464575564817	0.8379705400982
350	0.517018284106892	0.512959614225437	0.51838456901748	0.494331065759637	0.471167369901547	0.50070323488045	0.520576131687243	0.443478260869565	0.500435729847495	0.54640522875817
351	0.528804347826087	0.557142857142857	0.466477272727273	0.586580086580087	0.466071428571429	0.479166666666667	0.505952380952381	0.405482041587902	0.501266357112706	0.624040920716113
352	0.394010416666667	0.366176470588235	0.461607142857143	0.361344537815126	0.629891304347826	0.05625	0	0.429347826086957	0.401901294498382	0.615196078431373
353	0.541223404255319	0.525568181818182	0.522159090909091	0.512396694214876	0.464655172413793	0.449305555555556	0.505747126436782	0.480111008325624	0.527576946911795	0.500625782227785
354	0.386170212765957	0.408522727272727	0.368181818181818	0.535123966942149	0.599568965517241	0.636805555555556	0.544061302681992	0.461609620721554	0.403015905804586	0.599499374217772
355	0.536436170212766	0.532386363636364	0.519318181818182	0.511363636363636	0.470258620689655	0.452777777777778	0.471264367816092	0.433857539315449	0.513530262342491	0.589486858573217
356	0.541489361702128	0.603409090909091	0.495454545454545	0.605371900826446	0.406465517241379	0.542361111111111	0.614942528735632	0.504162812210916	0.533154306961372	0.541927409261577
357	0.483776595744681	0.419886363636364	0.584659090909091	0.349173553719008	0.544827586206897	0.470138888888889	0.431034482758621	0.427382053654024	0.471183639743855	0.617021276595745
358	0.525	0.526704545454545	0.507954545454545	0.524793388429752	0.49051724137931	0.45	0.442528735632184	0.362627197039778	0.488741995455484	0.617021276595745
359	0.483975222192297	0.486191024165708	0.48849252013809	0.496900826446281	0.529899607158446	0.493670886075949	0.454022988505747	0.449583718778908	0.47622027534418	0.618272841051314
360	0.585372340425532	0.542613636363636	0.622727272727273	0.408057851239669	0.454310344827586	0.350694444444444	0.386015325670498	0.486586493987049	0.56331336500723	0.560700876095119
361	0.480434782608696	0.504166666666667	0.458238636363636	0.53030303030303	0.504017857142857	0.54375	0.503968253968254	0.402646502835539	0.463064584212748	0.622762148337596
362	0.496675531914894	0.501988636363636	0.523863636363636	0.482438016528926	0.476939655172414	0.545833333333333	0.558429118773946	0.517113783533765	0.50123941334435	0.489361702127660
363	0.363318071640183	0.304948216340621	0.425776754890679	0.388429752066116	0.681798341335661	0.563994374120956	0.413793103448276	0.440333024976873	0.380684188569045	0.575719649561952
364	0.596542553191489	0.626704545454545	0.556818181818182	0.582644628099174	0.371120689655172	0.455555555555556	0.582375478927203	0.637372802960222	0.605659987605867	0.311639549436796
365	0.597872340425532	0.571590909090909	0.617613636363636	0.444214876033058	0.417672413793103	0.377083333333333	0.46551724137931	0.589269195189639	0.595951249741789	0.430538172715895
366	0.471202710333145	0.458256029684601	0.491735537190083	0.470779220779221	0.520408163265306	0.541847041847042	0.512896825396825	0.381852551984877	0.450652173913043	0.557544757033248
367	0.506914893617021	0.494886363636364	0.522727272727273	0.446280991735537	0.485775862068966	0.504861111111111	0.503831417624521	0.409805735430157	0.485230324313158	0.659574468085106
368	0.392943711284675	0.428653624856156	0.360184119677791	0.582644628099174	0.581405499781755	0.648382559774965	0.586206896551724	0.395004625346901	0.393408427200667	0.660826032540676
369	0.397872340425532	0.366477272727273	0.439772727272727	0.457644628099174	0.606896551724138	0.594444444444444	0.476053639846743	0.589269195189639	0.440611443916546	0.434292866082603
370	0.400531914893617	0.306818181818182	0.448295454545455	0.354338842975207	0.657758620689655	0.505555555555556	0.349616858237548	0.418131359851989	0.404461888039661	0.565707133917397
371	0.552393617021277	0.500568181818182	0.59375	0.40702479338843	0.470258620689655	0.411111111111111	0.434865900383142	0.496762257169288	0.539971080355299	0.44180225281602
372	0.571542553191489	0.574431818181818	0.539204545454545	0.524793388429752	0.458189655172414	0.380555555555556	0.404214559386973	0.470860314523589	0.549060111547201	0.570713391739675
373	0.351861702127660	0.394886363636364	0.330113636363636	0.575413223140496	0.597844827586207	0.729166666666667	0.619731800766284	0.440333024976873	0.371617434414377	0.566958698372966
374	0.554255319148936	0.505113636363636	0.621022727272727	0.365702479338843	0.483620689655172	0.384722222222222	0.400383141762452	0.411655874190564	0.522412724643669	0.615769712140175
375	0.476728723404255	0.478125	0.475	0.520661157024793	0.539008620689655	0.497916666666667	0.486590038314176	0.401480111008326	0.459925635199339	0.637046307884856
376	0.429787234042553	0.484090909090909	0.401136363636364	0.597107438016529	0.515086206896552	0.659027777777778	0.647509578544061	0.453283996299722	0.435240652757695	0.595744680851064
377	0.550265957446809	0.522727272727273	0.55625	0.477272727272727	0.467672413793103	0.420833333333333	0.454022988505747	0.443108233117484	0.526337533567445	0.551939924906133
378	0.718556423377323	0.710586881472957	0.707134637514384	0.445247933884298	0.268005237887385	0.303094233473980	0.482758620689655	0.50786308973173	0.67104714226116	0.51188986232791
379	0.374899003501212	0.350978135788262	0.376006904487917	0.495867768595041	0.623308598865124	0.627988748241913	0.521072796934866	0.532839962997225	0.410513141426783	0.46558197747184
380	0.352717391304348	0.386363636363636	0.298809523809524	0.616883116883117	0.626339285714286	0.679861111111111	0.55952380952381	0.498109640831758	0.385183621781342	0.436061381074169
381	0.339893617021277	0.386363636363636	0.310795454545455	0.560950413223141	0.639224137931034	0.69375	0.538314176245211	0.543478260869565	0.385250981202231	0.448060075093867
382	0.286436170212766	0.275568181818182	0.274147727272727	0.419421487603306	0.75	0.655208333333333	0.35632183908046	0.308973172987974	0.291468704813055	0.690863579474343
383	0.442475386779184	0.453887884267631	0.426763110307414	0.53514739229025	0.531645569620253	0.596343178621660	0.574074074074074	0.455072463768116	0.445315904139434	0.538562091503268
384	0.577792553191489	0.578125	0.539204545454545	0.537190082644628	0.439439655172414	0.394444444444444	0.454022988505747	0.482886216466235	0.556599876058666	0.450563204005006
385	0.383377659574468	0.439488636363636	0.323863636363636	0.612603305785124	0.557112068965517	0.7125	0.615900383141762	0.45513413506013	0.399297665771535	0.529411764705882
386	0.488142292490119	0.487940630797774	0.485242030696576	0.497835497835498	0.499536178107607	0.531024531024531	0.524801587301587	0.339319470699433	0.453913043478261	0.672634271099744
387	0.428763802854834	0.422324510932106	0.467203682393556	0.442148760330578	0.585770405936272	0.547819971870605	0.455938697318008	0.493061979648474	0.443262411347518	0.55944931163955
388	0.567196337193644	0.509781357882624	0.604142692750288	0.394628099173554	0.452640768223483	0.40084388185654	0.438697318007663	0.388529139685476	0.526908635794743	0.583229036295369
389	0.672074468085106	0.68125	0.658522727272727	0.56404958677686	0.312931034482759	0.352083333333333	0.568007662835249	0.453746530989824	0.623218343317496	0.536295369211514
390	0.723673579315917	0.795166858457998	0.673762945914845	0.661157024793388	0.235704932343955	0.341772151898734	0.634099616858238	0.375578168362627	0.645181476846058	0.655819774718398
391	0.484840425531915	0.475	0.496022727272727	0.46900826446281	0.526293103448276	0.497222222222222	0.424329501915709	0.351526364477336	0.4550712662673	0.645807259073842
392	0.490159574468085	0.55	0.447443181818182	0.603305785123967	0.438793103448276	0.624305555555556	0.698275862068966	0.56567992599445	0.507126626730015	0.403003754693367
393	0.468623754376515	0.493670886075949	0.476409666283084	0.514462809917355	0.519423832387604	0.550632911392405	0.528735632183908	0.441258094357077	0.462453066332916	0.62828535669587
394	0.409308510638298	0.471022727272727	0.336931818181818	0.630165289256198	0.54051724137931	0.671527777777778	0.603448275862069	0.473172987974098	0.423672794877092	0.517521902377972
395	0.305507246376812	0.326984126984127	0.283030303030303	0.532467532467532	0.712857142857143	0.665925925925926	0.408730158730159	0.407372400756144	0.329414374445430	0.631713554987212
396	0.319148936170213	0.424825174825175	0.209498834498834	0.725206611570248	0.610079575596817	0.79522792022792	0.723180076628352	0.290471785383904	0.312618495892142	0.730913642052566
397	0.445478723404255	0.408522727272727	0.470454545454545	0.423553719008264	0.580172413793103	0.513194444444444	0.408045977011494	0.646623496762257	0.490394546581285	0.282853566958698
398	0.408244680851064	0.406818181818182	0.375568181818182	0.520661157024793	0.598275862068966	0.58125	0.474137931034483	0.512488436632747	0.431522412724644	0.470588235294118
399	0.51348376444689	0.545509342977697	0.480437284234753	0.593073593073593	0.482368896925859	0.492967651195499	0.535714285714286	0.439508506616257	0.496803069053708	0.608695652173913
400	0.641223404255319	0.691477272727273	0.619318181818182	0.579545454545455	0.299137931034483	0.454861111111111	0.624521072796935	0.53145235892692	0.616608138814295	0.491239048811014
401	0.425	0.392613636363636	0.457954545454545	0.415289256198347	0.567241379310345	0.5875	0.517241379310345	0.649398704902868	0.475108448667631	0.421777221526909
402	0.385904255319149	0.363636363636364	0.385795454545455	0.518595041322314	0.626293103448276	0.594444444444444	0.513409961685824	0.50786308973173	0.413137781450114	0.515644555694618
403	0.518115942028985	0.586080586080586	0.485431235431235	0.604978354978355	0.417124542124542	0.582621082621083	0.678571428571429	0.194706994328922	0.444468359879466	0.804347826086957
404	0.504174521949906	0.557537399309551	0.467779056386651	0.601239669421488	0.438236577913575	0.588607594936709	0.651340996168582	0.602220166512488	0.526282853566959	0.370463078848561
405	0.281648936170213	0.332386363636364	0.207386363636364	0.650826446280992	0.731896551724138	0.696527777777778	0.501915708812261	0.586493987049029	0.349721131997521	0.390488110137672
406	0.614906832298137	0.678416821273964	0.570247933884298	0.658008658008658	0.36873840445269	0.410533910533911	0.567460317460317	0.334593572778828	0.550434782608696	0.673273657289003
407	0.295212765957447	0.356818181818182	0.225568181818182	0.671487603305785	0.664224137931035	0.770138888888889	0.646551724137931	0.481961147086031	0.336913860772568	0.503128911138924
408	0.414361702127660	0.528977272727273	0.3	0.737603305785124	0.5125	0.703472222222222	0.706896551724138	0.545790934320074	0.443709977277422	0.428035043804756
409	0.34468085106383	0.351136363636364	0.322727272727273	0.552685950413223	0.6625	0.643402777777778	0.497126436781609	0.561517113783534	0.393100599049783	0.456821026282854
410	0.518085106382979	0.575568181818182	0.455113636363636	0.62396694214876	0.43448275862069	0.558333333333333	0.621647509578544	0.42645698427382	0.497624457756662	0.529411764705882
411	0.665691489361702	0.717613636363636	0.608522727272727	0.578512396694215	0.306896551724138	0.378472222222222	0.549808429118774	0.529139685476411	0.63519933897955	0.481852315394243
412	0.51968085106383	0.532386363636364	0.507386363636364	0.533057851239669	0.468103448275862	0.5	0.519157088122605	0.567067530064755	0.530262342491221	0.445556946182728
413	0.430110422838675	0.425776754890679	0.413118527042578	0.508264462809917	0.569620253164557	0.570323488045007	0.492337164750958	0.494912118408881	0.444722569879015	0.501877346683354
414	0.473138297872340	0.520454545454546	0.438068181818182	0.597107438016529	0.484051724137931	0.595833333333333	0.625478927203065	0.624884366327475	0.506920057839289	0.374843554443054
415	0.356914893617021	0.409659090909091	0.301136363636364	0.607438016528926	0.665086206896552	0.607638888888889	0.444444444444444	0.618871415356152	0.415410039248089	0.366708385481852
416	0.373670212765957	0.408522727272727	0.333522727272727	0.566115702479339	0.621551724137931	0.634027777777778	0.501915708812261	0.510175763182239	0.404048750258211	0.427409261576971
417	0.415957446808511	0.5125	0.321022727272727	0.708677685950413	0.537931034482759	0.657986111111111	0.626436781609195	0.462534690101758	0.426358190456517	0.548185231539424
418	0.641489361702128	0.634090909090909	0.639488636363636	0.507231404958678	0.398275862068966	0.294444444444444	0.409961685823755	0.652173913043478	0.643875232390002	0.336670838548185
419	0.439361702127660	0.423295454545455	0.444886363636364	0.471074380165289	0.586637931034483	0.51875	0.415708812260536	0.641073080481036	0.484404048750258	0.392991239048811
420	0.521808510638298	0.611363636363636	0.454545454545455	0.667355371900826	0.443965517241379	0.533333333333333	0.611111111111111	0.630897317298797	0.54616814707705	0.330413016270338
421	0.670847268673356	0.661172161172161	0.657925407925408	0.46969696969697	0.356684981684982	0.286324786324786	0.382936507936508	0.515122873345936	0.635385277658201	0.450127877237852
422	0.526376811594203	0.474920634920635	0.548484848484848	0.426406926406926	0.456666666666667	0.5	0.541666666666667	0.517958412098299	0.524401064773736	0.476982097186701
423	0.470652173913043	0.541477272727273	0.395238095238095	0.623376623376623	0.463793103448276	0.641176470588235	0.655172413793103	0.463610586011342	0.469185310257493	0.562020460358056
424	0.490159574468085	0.584659090909091	0.4	0.678719008264463	0.446551724137931	0.611805555555556	0.656130268199234	0.395929694727105	0.469117950836604	0.548185231539424
425	0.629255319148936	0.661363636363636	0.597443181818182	0.574380165289256	0.339224137931035	0.421527777777778	0.588122605363985	0.465309898242368	0.592646147490188	0.571964956195244
426	0.511702127659574	0.582386363636364	0.451704545454545	0.648760330578512	0.439655172413793	0.566666666666667	0.64176245210728	0.414431082331175	0.489981408799835	0.579474342928661
427	0.465425531914894	0.530965909090909	0.40625	0.642561983471074	0.479741379310345	0.622916666666667	0.659961685823755	0.533765032377428	0.480685808717207	0.448060075093867
428	0.625265957446808	0.669886363636364	0.573579545454545	0.615702479338843	0.341379310344828	0.428819444444444	0.611111111111111	0.470860314523589	0.590787027473662	0.560700876095119
429	0.646010638297872	0.765909090909091	0.521590909090909	0.794421487603306	0.292672413793103	0.452777777777778	0.673371647509579	0.555041628122109	0.625697170006197	0.430538172715895
430	0.41875	0.473863636363636	0.380357142857143	0.571428571428571	0.525862068965517	0.675735294117647	0.620689655172414	0.542533081285444	0.446390882228789	0.485933503836317
431	0.477659574468085	0.545454545454545	0.400568181818182	0.597107438016529	0.514655172413793	0.534722222222222	0.498084291187739	0.555966697502313	0.495145631067961	0.420525657071339
432	0.508244680851064	0.504545454545455	0.480113636363636	0.514462809917355	0.519827586206897	0.446527777777778	0.418582375478927	0.494912118408881	0.505267506713489	0.551939924906133
433	0.363297872340426	0.386363636363636	0.350568181818182	0.56301652892562	0.601293103448276	0.693402777777778	0.60823754789272	0.57354301572618	0.410245816979963	0.404255319148936
434	0.488270594653573	0.629370629370629	0.354895104895105	0.743801652892562	0.41025641025641	0.675213675213675	0.741379310344828	0.400555041628122	0.468295765746787	0.638297872340425
435	0.477393617021277	0.486931818181818	0.4875	0.520661157024793	0.520689655172414	0.525694444444444	0.514367816091954	0.531914893617021	0.489568271018385	0.450563204005006
436	0.549468085106383	0.548295454545455	0.555681818181818	0.471074380165289	0.428448275862069	0.486111111111111	0.545977011494253	0.600370027752081	0.560834538318529	0.377972465581978
437	0.576329787234043	0.480113636363636	0.65625	0.330578512396694	0.466379310344828	0.354861111111111	0.396551724137931	0.617483811285846	0.585416236314811	0.394868585732165
438	0.559116617290601	0.563866513233602	0.579976985040276	0.477272727272727	0.398079441292012	0.509845288326301	0.634099616858238	0.597132284921369	0.567584480600751	0.419899874843554
439	0.603191489361702	0.585227272727273	0.594318181818182	0.506198347107438	0.481034482758621	0.261111111111111	0.323754789272031	0.663274745605920	0.616608138814295	0.309136420525657
440	0.481648936170213	0.521022727272727	0.449431818181818	0.597107438016529	0.508189655172414	0.534722222222222	0.524904214559387	0.682701202590194	0.52654410245817	0.329161451814768
441	0.470744680851064	0.508238636363636	0.453977272727273	0.547520661157025	0.513362068965517	0.554861111111111	0.561302681992337	0.460684551341351	0.468498244164429	0.551939924906133
442	0.588235294117647	0.556372549019608	0.609803921568627	0.453703703703704	0.441176470588235	0.365546218487395	0.452922077922078	0.450980392156863	0.56078431372549	0.541666666666667
443	0.480851063829787	0.576136363636364	0.408238636363636	0.650826446280992	0.452155172413793	0.627430555555556	0.666666666666667	0.641073080481036	0.516628795703367	0.367959949937422
444	0.598260869565217	0.532698412698413	0.618787878787879	0.441558441558442	0.43	0.357777777777778	0.456349206349206	0.578449905482042	0.593611357586513	0.517902813299233
445	0.544946808510638	0.469886363636364	0.623295454545455	0.37396694214876	0.468103448275862	0.434027777777778	0.469348659003831	0.619796484736355	0.56166081388143	0.366082603254068
446	0.599202127659574	0.628409090909091	0.574431818181818	0.586776859504132	0.375	0.442361111111111	0.578544061302682	0.572617946345976	0.593265854162363	0.431789737171464
447	0.489627659574468	0.559659090909091	0.427840909090909	0.59297520661157	0.46551724137931	0.582638888888889	0.60536398467433	0.481036077705828	0.487709151001859	0.549436795994994
448	0.441223404255319	0.396590909090909	0.478977272727273	0.424586776859504	0.579310344827586	0.525694444444444	0.441570881226054	0.67622571692877	0.493699648832886	0.377972465581978
449	0.539494680851064	0.414772727272727	0.663920454545455	0.247933884297521	0.553879310344828	0.310069444444444	0.249042145593870	0.413506012950971	0.511361288989878	0.568210262828536
450	0.462367021276596	0.468465909090909	0.459090909090909	0.514462809917355	0.55323275862069	0.5125	0.459770114942529	0.53145235892692	0.477690559801694	0.444931163954944
451	0.440425531914894	0.463636363636364	0.402272727272727	0.59297520661157	0.527586206896552	0.611111111111111	0.618773946360153	0.361702127659574	0.422846519314191	0.615769712140175
452	0.441449275362319	0.389206349206349	0.436363636363636	0.45995670995671	0.556190476190476	0.562222222222222	0.506944444444444	0.413043478260870	0.434782608695652	0.654731457800512
453	0.408244680851064	0.408522727272727	0.398295454545455	0.5	0.603879310344828	0.572222222222222	0.451149425287356	0.50786308973173	0.430489568271018	0.428035043804756
454	0.608138238573021	0.598290598290598	0.620629370629371	0.46969696969697	0.410714285714286	0.362535612535613	0.434523809523810	0.410207939508507	0.563065002152389	0.687979539641944
455	0.543768115942029	0.487619047619048	0.54969696969697	0.45021645021645	0.446666666666667	0.471111111111111	0.523809523809524	0.486767485822306	0.53039041703638	0.562020460358056
456	0.436436170212766	0.386931818181818	0.482670454545455	0.398760330578512	0.582327586206897	0.533680555555556	0.452107279693487	0.555966697502313	0.463127453005577	0.399249061326658
457	0.642010163749294	0.600494743351886	0.671192443919717	0.467532467532468	0.406771799628942	0.282106782106782	0.361111111111111	0.417769376181474	0.590434782608696	0.601023017902813
458	0.497872340425532	0.477840909090909	0.547159090909091	0.419421487603306	0.505603448275862	0.496527777777778	0.477011494252874	0.519888991674376	0.502788680024788	0.486858573216521
459	0.606382978723404	0.527272727272727	0.693181818181818	0.326446280991736	0.471551724137931	0.268055555555556	0.304597701149425	0.555966697502313	0.595124974178889	0.392991239048811
460	0.551575545381093	0.495397008055236	0.608170310701956	0.384297520661157	0.462243561763422	0.426160337552743	0.478927203065134	0.57631822386679	0.557154776804339	0.444305381727159
461	0.624468085106383	0.574431818181818	0.652272727272727	0.452479338842975	0.379741379310345	0.36875	0.511494252873563	0.520814061054579	0.60132204090064	0.51188986232791
462	0.43218085106383	0.517613636363636	0.342045454545455	0.636363636363636	0.5125	0.656944444444444	0.634099616858238	0.551803885291397	0.458996075191076	0.436170212765957
463	0.523188405797101	0.497142857142857	0.523636363636364	0.484848484848485	0.456190476190476	0.508888888888889	0.576388888888889	0.578449905482042	0.536157941437445	0.456521739130435
464	0.65531914893617	0.692613636363636	0.594318181818182	0.601239669421488	0.292241379310345	0.429166666666667	0.639846743295019	0.486586493987049	0.61764098326792	0.536921151439299
465	0.534782608695652	0.464761904761905	0.567878787878788	0.383116883116883	0.471428571428571	0.455555555555556	0.496031746031746	0.499054820415879	0.52639751552795	0.529411764705882
466	0.595426312817617	0.569264069264069	0.59887839433294	0.491341991341991	0.448051948051948	0.336940836940837	0.388888888888889	0.486767485822306	0.570434782608696	0.487212276214834
467	0.526595744680851	0.475	0.548295454545455	0.43801652892562	0.508189655172414	0.417361111111111	0.421455938697318	0.437557816836263	0.506713488948564	0.55694618272841
468	0.591842475386779	0.572634116937914	0.642555756479807	0.430839002267574	0.374589779653071	0.458509142053446	0.569958847736626	0.530434782608696	0.577995642701525	0.447058823529412
469	0.524335106382979	0.528125	0.513636363636364	0.510330578512397	0.504094827586207	0.429861111111111	0.42911877394636	0.555966697502313	0.531398471390209	0.404255319148936
470	0.470744680851064	0.547727272727273	0.410227272727273	0.610537190082645	0.445258620689655	0.664583333333333	0.688697318007663	0.360777058279371	0.446188803966123	0.664580725907384
471	0.461968085106383	0.488068181818182	0.488068181818182	0.506198347107438	0.490948275862069	0.613888888888889	0.632183908045977	0.396854764107308	0.447428217310473	0.643304130162703
472	0.515471167369902	0.508438818565401	0.544303797468354	0.475056689342404	0.441865916549461	0.548523206751055	0.608024691358025	0.481159420289855	0.507734204793028	0.518954248366013
473	0.493617021276596	0.540909090909091	0.468181818181818	0.554752066115702	0.461206896551724	0.579166666666667	0.613984674329502	0.62627197039778	0.523239000206569	0.416770963704631
474	0.461702127659574	0.502272727272727	0.422727272727273	0.583677685950413	0.498706896551724	0.602083333333333	0.60727969348659	0.362627197039778	0.439578599462921	0.678347934918648
475	0.482712765957447	0.4875	0.496590909090909	0.485537190082645	0.517241379310345	0.517361111111111	0.496168582375479	0.515263644773358	0.489981408799835	0.529411764705882
476	0.481382978723404	0.456818181818182	0.5	0.439049586776860	0.526724137931034	0.505555555555556	0.466475095785441	0.453283996299722	0.475108448667631	0.613266583229036
477	0.529787234042553	0.580113636363636	0.478977272727273	0.602272727272727	0.442672413793103	0.514583333333333	0.564176245210728	0.513413506012951	0.52613096467672	0.53566958698373
478	0.423347398030942	0.506931886678722	0.36045810729355	0.655328798185941	0.525550867323019	0.653305203938115	0.633744855967078	0.456038647342995	0.430718954248366	0.568627450980392
479	0.390217391304348	0.371875	0.432142857142857	0.446428571428571	0.635227272727273	0.05	0	0.34593572778828	0.380329252849303	0.672634271099744
480	0.347158631834096	0.417146144994246	0.287111622554661	0.619834710743802	0.640331732867743	0.672995780590717	0.530651340996169	0.413506012950971	0.361910721735503	0.594493116395494
481	0.563478260869565	0.510476190476191	0.581818181818182	0.458874458874459	0.421904761904762	0.459259259259259	0.567460317460317	0.536862003780718	0.557231588287489	0.469309462915601
482	0.551861702127660	0.553977272727273	0.53125	0.504132231404959	0.471551724137931	0.410416666666667	0.409961685823755	0.427382053654024	0.524065275769469	0.635794743429287
483	0.336170212765957	0.275	0.366477272727273	0.415289256198347	0.704310344827586	0.598611111111111	0.377394636015326	0.581868640148011	0.391034910142532	0.415519399249061
484	0.456117021276596	0.455681818181818	0.442045454545455	0.514462809917355	0.546551724137931	0.539583333333333	0.492337164750958	0.327474560592044	0.427391034910143	0.654568210262829
485	0.64095744680851	0.672727272727273	0.593181818181818	0.549586776859504	0.347413793103448	0.377777777777778	0.501915708812261	0.521739130434783	0.614335881016319	0.53441802252816
486	0.561303191489362	0.621875	0.498863636363636	0.617768595041322	0.394181034482759	0.510416666666667	0.593869731800766	0.530989824236818	0.554430902706052	0.485607008760951
487	0.523271276595745	0.603693181818182	0.467897727272727	0.619834710743802	0.47176724137931	0.484375	0.519157088122605	0.531914893617021	0.525098120223094	0.440550688360451
488	0.484308510638298	0.446590909090909	0.541477272727273	0.409090909090909	0.535775862068966	0.483333333333333	0.436781609195402	0.498149861239593	0.487296013220409	0.551314142678348
489	0.560904255319149	0.586363636363636	0.538068181818182	0.628099173553719	0.40948275862069	0.486805555555556	0.674329501915709	0.462534690101758	0.538938235901673	0.513141426783479
490	0.546698872785829	0.439613526570048	0.632850241545894	0.318518518518519	0.541501976284585	0.314699792960663	0.288961038961039	0.480392156862745	0.53359173126615	0.460648148148148
491	0.441223832528180	0.417874396135266	0.459903381642512	0.488888888888889	0.595520421607378	0.501035196687371	0.422077922077922	0.446078431372549	0.4421834625323	0.449074074074074
492	0.319414893617021	0.350568181818182	0.297727272727273	0.567148760330578	0.686637931034483	0.670833333333333	0.455938697318008	0.40795559666975	0.339186118570543	0.589486858573217
493	0.311968085106383	0.346022727272727	0.282954545454545	0.576446280991736	0.679310344827586	0.702083333333333	0.5	0.460222016651249	0.34517661640157	0.574468085106383
494	0.503804347826087	0.464204545454545	0.52797619047619	0.441558441558442	0.541810344827586	0.418382352941176	0.389452332657201	0.476370510396975	0.497678345293373	0.50383631713555
495	0.447074468085106	0.475568181818182	0.412215909090909	0.547520661157025	0.537068965517241	0.578819444444444	0.515325670498084	0.56059204440333	0.472423053088205	0.461827284105131
496	0.434574468085106	0.488068181818182	0.380397727272727	0.597107438016529	0.506896551724138	0.659722222222222	0.636015325670498	0.44218316373728	0.43627349721132	0.544430538172716
497	0.460372340425532	0.488636363636364	0.423579545454545	0.546487603305785	0.563793103448276	0.500694444444444	0.431034482758621	0.408880666049954	0.448874199545548	0.648310387984981
498	0.559308510638298	0.457954545454545	0.613636363636364	0.338842975206612	0.494396551724138	0.354166666666667	0.366858237547893	0.484736355226642	0.542656475934724	0.450563204005006
499	0.565669515669516	0.60958485958486	0.517704517704518	0.562358276643991	0.412867996201330	0.466524216524216	0.530864197530864	0.521739130434783	0.555555555555556	0.466013071895425
500	0.748404255319149	0.661647727272727	0.823295454545455	0.320247933884298	0.313793103448276	0.151388888888889	0.344827586206897	0.514338575393155	0.696137161743441	0.438047559449312
501	0.350132978723404	0.309375	0.370170454545455	0.425619834710744	0.663146551724138	0.628472222222222	0.436781609195402	0.438482886216466	0.369861598843214	0.55944931163955
502	0.602659574468085	0.546590909090909	0.625	0.394628099173554	0.443534482758621	0.322916666666667	0.340996168582375	0.617946345975948	0.606073125387317	0.346683354192741
503	0.382712765957447	0.397159090909091	0.378409090909091	0.53099173553719	0.555172413793103	0.717361111111111	0.64367816091954	0.558741905642923	0.422020243751291	0.48936170212766
504	0.554255319148936	0.493181818181818	0.611363636363636	0.378099173553719	0.482758620689655	0.386111111111111	0.396551724137931	0.452821461609621	0.531501755835571	0.636420525657071
505	0.537625418060201	0.524420024420024	0.546037296037296	0.478354978354978	0.473443223443223	0.445156695156695	0.488095238095238	0.260869565217391	0.474601808006888	0.71227621483376
506	0.378191489361702	0.388068181818182	0.378409090909091	0.526859504132231	0.567672413793104	0.709027777777778	0.64176245210728	0.5263644773358	0.411278661433588	0.531914893617021
507	0.387234042553191	0.421590909090909	0.358522727272727	0.598140495867769	0.594396551724138	0.642361111111111	0.564176245210728	0.372802960222017	0.384011567857881	0.664580725907384
508	0.496409574468085	0.464772727272727	0.540909090909091	0.400826446280992	0.468534482758621	0.560069444444445	0.574712643678161	0.468085106382979	0.490084693245197	0.530663329161452
509	0.477127659574468	0.452840909090909	0.464204545454545	0.491735537190083	0.527155172413793	0.515972222222222	0.498084291187740	0.532377428307123	0.489361702127660	0.412390488110138
510	0.540026595744681	0.636363636363636	0.439488636363636	0.68595041322314	0.37823275862069	0.591666666666667	0.699233716475096	0.467160037002775	0.523755422433382	0.608260325406758
511	0.526616499442586	0.561965811965812	0.445804195804196	0.603896103896104	0.428800366300366	0.542735042735043	0.589285714285714	0.373345935727788	0.491713301764959	0.562659846547315
512	0.351595744680851	0.352840909090909	0.333522727272727	0.505165289256198	0.691379310344828	0.579166666666667	0.368773946360153	0.444033302497687	0.372237141086552	0.543178973717146
513	0.561170212765957	0.585227272727273	0.510227272727273	0.567148760330578	0.413793103448276	0.479166666666667	0.577586206896552	0.500462534690102	0.547614129312126	0.530663329161452
514	0.473404255319149	0.400568181818182	0.535795454545455	0.360537190082645	0.590948275862069	0.422916666666667	0.330459770114943	0.477798334875116	0.474488741995455	0.584480600750939
515	0.537234042553192	0.656818181818182	0.417045454545455	0.694214876033058	0.44698275862069	0.488194444444444	0.517241379310345	0.464384828862165	0.520966742408593	0.550688360450563
516	0.492021276595745	0.501136363636364	0.509090909090909	0.505165289256198	0.497413793103448	0.525	0.538314176245211	0.554116558741906	0.505887213385664	0.486858573216521
517	0.540425531914894	0.6625	0.444886363636364	0.736570247933884	0.39051724137931	0.570833333333333	0.686781609195402	0.506938020351526	0.532947738070647	0.583229036295369
518	0.297606382978723	0.391477272727273	0.216477272727273	0.700413223140496	0.666810344827586	0.759722222222222	0.60823754789272	0.428307123034228	0.32679198512704	0.530663329161452
519	0.614627659574468	0.584659090909091	0.624431818181818	0.449380165289256	0.429741379310345	0.313888888888889	0.387931034482759	0.586493987049029	0.608345383185292	0.345431789737171
520	0.536968085106383	0.593181818181818	0.455113636363636	0.619834710743802	0.421551724137931	0.529861111111111	0.578544061302682	0.551341350601295	0.540177649246024	0.408010012515645
521	0.423670212765957	0.519886363636364	0.312215909090909	0.694214876033058	0.520258620689655	0.667013888888889	0.622605363984674	0.538390379278446	0.449287337326999	0.416770963704631
522	0.499734042553191	0.441477272727273	0.517045454545455	0.429752066115702	0.532758620689655	0.447916666666667	0.417624521072797	0.51850138760407	0.503821524478414	0.448685857321652
523	0.495744680851064	0.577840909090909	0.439204545454545	0.667355371900826	0.461637931034483	0.572916666666667	0.616858237547893	0.516188714153561	0.500309853336088	0.461827284105131
524	0.558776595744681	0.574431818181818	0.548295454545455	0.524793388429752	0.4	0.508333333333333	0.620689655172414	0.415356151711378	0.526750671348895	0.578222778473091
525	0.529787234042553	0.4875	0.570454545454545	0.393595041322314	0.510344827586207	0.405555555555556	0.358237547892720	0.380203515263645	0.496385044412312	0.664580725907384
526	0.487101063829787	0.439488636363636	0.515909090909091	0.421487603305785	0.53426724137931	0.478125	0.452107279693487	0.541165587419056	0.4991737244371	0.4180225281602
527	0.681117021276596	0.707386363636364	0.653409090909091	0.613636363636364	0.297413793103448	0.352777777777778	0.555555555555556	0.458834412580944	0.631481098946499	0.55819774718398
528	0.626329787234043	0.65625	0.6	0.504132231404959	0.358620689655172	0.397916666666667	0.526819923371648	0.543940795559667	0.607932245403842	0.39549436795995
529	0.571010638297872	0.576704545454545	0.586931818181818	0.493801652892562	0.454310344827586	0.388194444444444	0.448275862068966	0.621646623496762	0.582317702953935	0.380475594493116
530	0.415691489361702	0.464772727272727	0.367329545454545	0.570247933884298	0.558189655172414	0.626388888888889	0.532567049808429	0.341813135985199	0.39909109688081	0.637672090112641
531	0.506648936170213	0.452840909090909	0.532386363636364	0.425619834710744	0.528448275862069	0.436805555555556	0.417624521072797	0.612395929694727	0.530262342491221	0.335419274092616
532	0.345212765957447	0.296306818181818	0.394034090909091	0.364669421487603	0.692887931034483	0.593402777777778	0.372605363984674	0.449583718778908	0.368518901053501	0.546933667083855
533	0.457978723404255	0.544318181818182	0.380113636363636	0.648760330578512	0.474568965517241	0.650694444444444	0.653256704980843	0.501387604070305	0.467671968601529	0.505632040050063
534	0.530585106382979	0.55	0.519318181818182	0.53099173553719	0.449568965517241	0.501388888888889	0.559386973180077	0.597594819611471	0.545548440404875	0.444305381727159
535	0.419394435351882	0.506701631701632	0.33479020979021	0.681818181818182	0.499336870026525	0.711538461538462	0.736590038314176	0.364477335800185	0.406888561196545	0.680851063829787
536	0.471010638297872	0.484659090909091	0.41875	0.570247933884298	0.518965517241379	0.545138888888889	0.524904214559387	0.493061979648474	0.475934724230531	0.439299123904881
537	0.459175531914894	0.479829545454545	0.439204545454545	0.547520661157025	0.513146551724138	0.585416666666667	0.576628352490421	0.410730804810361	0.448357777318736	0.569461827284105
538	0.387514384349827	0.504430379746835	0.2833031946956	0.720238095238095	0.529698149951314	0.732067510548523	0.676282051282051	0.40702479338843	0.391764176417642	0.573863636363636
539	0.434840425531915	0.472159090909091	0.400568181818182	0.581611570247934	0.552586206896552	0.585416666666667	0.542145593869732	0.579093432007401	0.467052261929353	0.434292866082603
540	0.325531914893617	0.441477272727273	0.2125	0.701446280991736	0.634051724137931	0.739583333333333	0.60823754789272	0.511563367252544	0.367072918818426	0.453066332916145
541	0.421010638297872	0.473295454545455	0.344318181818182	0.603305785123967	0.542241379310345	0.638194444444445	0.574712643678161	0.428307123034228	0.422639950423466	0.541927409261577
542	0.360372340425532	0.423579545454545	0.290909090909091	0.650826446280992	0.598922413793103	0.704861111111111	0.620689655172414	0.468085106382979	0.384424705639331	0.598247809762203
543	0.521010638297872	0.559659090909091	0.517045454545455	0.545454545454545	0.464224137931035	0.502777777777778	0.549808429118774	0.567067530064755	0.531295186944846	0.423028785982478
544	0.541062801932367	0.572463768115942	0.504347826086956	0.537037037037037	0.446640316205534	0.478260869565217	0.538961038961039	0.357843137254902	0.50484496124031	0.578703703703704
545	0.675265957446809	0.734090909090909	0.644886363636364	0.62603305785124	0.292672413793103	0.376388888888889	0.603448275862069	0.525439407955597	0.641809543482751	0.430538172715895
546	0.490425531914894	0.563636363636364	0.411363636363636	0.65495867768595	0.461637931034483	0.586805555555556	0.634099616858238	0.445883441258094	0.480479239826482	0.536921151439299
547	0.452925531914894	0.386931818181818	0.515909090909091	0.356404958677686	0.592672413793103	0.473958333333333	0.363026819923372	0.634597594819612	0.493493079942161	0.382978723404255
548	0.450265957446809	0.457954545454545	0.419886363636364	0.535123966942149	0.527586206896552	0.585416666666667	0.555555555555556	0.413506012950971	0.442057426151622	0.596996245306633
549	0.536170212765957	0.555113636363636	0.528977272727273	0.509297520661157	0.478448275862069	0.440277777777778	0.477969348659004	0.567992599444958	0.543276182606899	0.475594493116396
550	0.397340425531915	0.45625	0.328977272727273	0.617768595041322	0.583620689655172	0.633333333333333	0.530651340996169	0.546716003700278	0.430696137161743	0.448685857321652
551	0.487765957446809	0.497159090909091	0.460795454545455	0.551652892561983	0.5	0.531944444444444	0.532567049808429	0.623496762257169	0.518074777938442	0.359198998748436
552	0.499130434782609	0.406984126984127	0.527878787878788	0.376623376623377	0.524761904761905	0.463703703703704	0.434523809523810	0.502835538752363	0.5	0.565217391304348
553	0.297872340425532	0.389772727272727	0.215909090909091	0.702479338842975	0.652586206896552	0.781944444444444	0.657088122605364	0.504162812210916	0.343937203057220	0.481852315394243
554	0.377659574468085	0.503409090909091	0.281818181818182	0.692148760330578	0.551293103448276	0.736805555555555	0.68007662835249	0.544403330249769	0.414996901466639	0.505632040050063
555	0.524468085106383	0.613068181818182	0.448863636363636	0.648760330578512	0.402586206896552	0.593055555555556	0.687739463601533	0.54209065679926	0.528403222474695	0.46558197747184
556	0.481117021276596	0.559659090909091	0.4125	0.642561983471074	0.516810344827586	0.522222222222222	0.506704980842912	0.529139685476411	0.49184052881636	0.480600750938673
557	0.501595744680851	0.448295454545455	0.559090909090909	0.382231404958678	0.514224137931034	0.472569444444444	0.452107279693487	0.599444958371878	0.523445569097294	0.475594493116396
558	0.536702127659574	0.635795454545454	0.45625	0.675619834710744	0.431465517241379	0.514583333333333	0.578544061302682	0.482886216466235	0.524684982441644	0.53566958698373
559	0.687569676700111	0.620879120879121	0.752913752913753	0.341991341991342	0.322344322344322	0.297008547008547	0.458333333333333	0.47164461247637	0.638398622470943	0.578005115089514
560	0.456914893617021	0.420454545454545	0.45625	0.435950413223140	0.559913793103448	0.515972222222222	0.417624521072797	0.54209065679926	0.475934724230531	0.419899874843554
561	0.522074468085106	0.527272727272727	0.510795454545454	0.506198347107438	0.489224137931034	0.459722222222222	0.458812260536398	0.478260869565217	0.512290848998141	0.543178973717147
562	0.495164410058027	0.497048406139315	0.489374262101535	0.524793388429752	0.465741155396328	0.567460317460317	0.590038314176245	0.53384912959381	0.503761014399312	0.469414893617021
563	0.5625	0.525568181818182	0.584375	0.423553719008264	0.428448275862069	0.452430555555556	0.515325670498084	0.566142460684551	0.56331336500723	0.404255319148936
564	0.446276595744681	0.561931818181818	0.351704545454545	0.735537190082645	0.484913793103448	0.664583333333333	0.699233716475096	0.575393154486586	0.475108448667631	0.424280350438048
565	0.507978723404255	0.463636363636364	0.503409090909091	0.450413223140496	0.559913793103448	0.382638888888889	0.329501915708812	0.586493987049029	0.525511258004544	0.334167709637046
566	0.49304347826087	0.466031746031746	0.516969696969697	0.408008658008658	0.508571428571429	0.504444444444444	0.432539682539683	0.357277882797732	0.461180124223602	0.682864450127877
567	0.583776595744681	0.645454545454546	0.532954545454545	0.599173553719008	0.355603448275862	0.513888888888889	0.639846743295019	0.485661424606846	0.561867382772155	0.514392991239049
568	0.528989361702128	0.573863636363636	0.493181818181818	0.601239669421488	0.453879310344828	0.498611111111111	0.561302681992337	0.564292321924144	0.536872546994423	0.433041301627034
569	0.611702127659574	0.633522727272727	0.584090909090909	0.549586776859504	0.395689655172414	0.376388888888889	0.46551724137931	0.472710453283996	0.580665151828135	0.476846057571965
570	0.551595744680851	0.451136363636364	0.647727272727273	0.316115702479339	0.540948275862069	0.299305555555556	0.274904214559387	0.691026827012026	0.582730840735385	0.246558197747184
571	0.538563829787234	0.554545454545455	0.552272727272727	0.494834710743802	0.452586206896552	0.475694444444444	0.531609195402299	0.563367252543941	0.544102458169800	0.499374217772215
572	0.399138163210342	0.434982738780207	0.379171461449942	0.56198347107438	0.538629419467481	0.70112517580872	0.651340996168582	0.568917668825162	0.437421777221527	0.440550688360451
573	0.65904255319149	0.698863636363636	0.598863636363636	0.605371900826446	0.342672413793103	0.338194444444444	0.475095785440613	0.643848288621647	0.65564965916133	0.357947434292866
574	0.282180851063830	0.342613636363636	0.199431818181818	0.65702479338843	0.708620689655172	0.732638888888889	0.549808429118774	0.622571692876966	0.358190456517249	0.380475594493116
575	0.53784002154592	0.53337169159954	0.558112773302647	0.451446280991736	0.418158009602794	0.533052039381153	0.592911877394636	0.607308048103608	0.55340008343763	0.402377972465582
576	0.599734042553192	0.579545454545455	0.6375	0.418388429752066	0.399137931034483	0.402083333333333	0.506704980842912	0.451433857539315	0.566618467258831	0.647058823529412
577	0.548277809147374	0.553494124922696	0.527744982290437	0.528138528138528	0.427179962894249	0.48989898989899	0.568452380952381	0.445179584120983	0.524565217391304	0.51150895140665
578	0.528723404255319	0.575	0.508522727272727	0.591942148760331	0.453448275862069	0.5	0.566091954022989	0.462534690101758	0.513943400123941	0.46558197747184
579	0.422340425531915	0.426704545454545	0.409090909090909	0.506198347107438	0.559913793103448	0.60625	0.541187739463602	0.474560592044403	0.434001239413344	0.513141426783479
580	0.458928090492863	0.474108170310702	0.415995397008055	0.56198347107438	0.561763422086425	0.507735583684951	0.438697318007663	0.592969472710453	0.489153108051731	0.390488110137672
581	0.442553191489362	0.41875	0.463068181818182	0.429752066115702	0.59698275862069	0.49375	0.331417624521073	0.605920444033302	0.479033257591407	0.455569461827284
582	0.554268785348775	0.625431530494822	0.49482163406214	0.702479338842975	0.421213443910956	0.485232067510549	0.601532567049808	0.641535615171138	0.573842302878598	0.364205256570713
583	0.486170212765957	0.444886363636364	0.560227272727273	0.40599173553719	0.515086206896552	0.511805555555556	0.502873563218391	0.555041628122109	0.501549266680438	0.414267834793492
584	0.429521276595745	0.510795454545454	0.365340909090909	0.642561983471074	0.513362068965517	0.6625	0.645593869731801	0.525439407955597	0.450939888452799	0.545682102628285
585	0.556648936170213	0.584090909090909	0.547727272727273	0.546487603305785	0.439655172413793	0.449305555555556	0.506704980842912	0.680851063829787	0.584383391861186	0.306633291614518
586	0.527659574468085	0.502840909090909	0.55625	0.448347107438017	0.493103448275862	0.438888888888889	0.446360153256705	0.624421831637373	0.549266680437926	0.322903629536921
587	0.690957446808511	0.648295454545455	0.718465909090909	0.431818181818182	0.306465517241379	0.312847222222222	0.517241379310345	0.549491211840888	0.659574468085106	0.468085106382979
588	0.581648936170213	0.619318181818182	0.53125	0.586776859504132	0.415948275862069	0.422569444444444	0.497126436781609	0.611470860314524	0.588308200784962	0.281602002503129
589	0.604363048747643	0.621979286536249	0.589182968929804	0.526859504132231	0.350938454823221	0.467651195499297	0.613026819923372	0.575855689176688	0.598039215686274	0.414893617021277
590	0.547606382978723	0.485795454545455	0.605681818181818	0.383264462809917	0.492672413793103	0.3875	0.405172413793103	0.595744680851064	0.558355711629829	0.414267834793492
591	0.343617021276596	0.335227272727273	0.340909090909091	0.541322314049587	0.663793103448276	0.644444444444444	0.53448275862069	0.56059204440333	0.392067754596158	0.362953692115144
592	0.509840425531915	0.507386363636364	0.511363636363636	0.522727272727273	0.493103448275862	0.485416666666667	0.53639846743295	0.594357076780759	0.52860979136542	0.403629536921151
593	0.510724637681159	0.48	0.510909090909091	0.482683982683983	0.477142857142857	0.508148148148148	0.540674603174603	0.408317580340265	0.486690328305235	0.667519181585678
594	0.331117021276596	0.460795454545455	0.221022727272727	0.735537190082645	0.567672413793104	0.831944444444444	0.756704980842912	0.470860314523589	0.362321834331750	0.519399249061327
595	0.516755319148936	0.570454545454545	0.484090909090909	0.580578512396694	0.461637931034483	0.518055555555556	0.549808429118774	0.469010175763182	0.506093782276389	0.561952440550688
596	0.486436170212766	0.376704545454545	0.557386363636364	0.324380165289256	0.562068965517241	0.435416666666667	0.383141762452107	0.530064754856614	0.496178475521586	0.483103879849812
597	0.475531914893617	0.521022727272727	0.425568181818182	0.619834710743802	0.5	0.563888888888889	0.57088122605364	0.545790934320074	0.491220822144185	0.394242803504381
598	0.523768115942029	0.436825396825397	0.565454545454545	0.363636363636364	0.496666666666667	0.444444444444444	0.450396825396825	0.470226843100189	0.51131322094055	0.54539641943734
599	0.55536231884058	0.497142857142857	0.58060606060606	0.41991341991342	0.451904761904762	0.433333333333333	0.505952380952381	0.501890359168242	0.542812777284827	0.534526854219949
600	0.567287234042553	0.661931818181818	0.46875	0.696280991735537	0.391810344827586	0.498611111111111	0.601532567049808	0.514338575393155	0.555463747159678	0.48936170212766
601	0.493617021276596	0.486363636363636	0.469602272727273	0.524793388429752	0.504310344827586	0.509375	0.521072796934866	0.469472710453284	0.488328857674034	0.54755944931164
602	0.471304347826087	0.427301587301587	0.491515151515152	0.441558441558442	0.497142857142857	0.577777777777778	0.603174603174603	0.493383742911153	0.476486246672582	0.528132992327366
603	0.434042553191489	0.472727272727273	0.408522727272727	0.546487603305785	0.534051724137931	0.617361111111111	0.568965517241379	0.43154486586494	0.433381532741169	0.627659574468085
604	0.519268635724332	0.575647980711272	0.491862567811935	0.587301587301587	0.408813877168308	0.588607594936709	0.668724279835391	0.447342995169082	0.503050108932462	0.533333333333333
605	0.419946808510638	0.376704545454545	0.489772727272727	0.382231404958678	0.588793103448276	0.565972222222222	0.459770114942529	0.482886216466235	0.434001239413344	0.551939924906133
606	0.60059251279289	0.574798619102417	0.643843498273878	0.446280991735537	0.409428197293758	0.383263009845288	0.482758620689655	0.551341350601295	0.589486858573216	0.496871088861076
607	0.440425531914894	0.521590909090909	0.351420454545455	0.694214876033058	0.489224137931034	0.672916666666667	0.695402298850575	0.443108233117484	0.441024581697996	0.555694618272841
608	0.394936708860759	0.378541289933695	0.395418927064497	0.510204081632653	0.577590248476324	0.646272855133615	0.565843621399177	0.481159420289855	0.41437908496732	0.512418300653595
609	0.49479606188467	0.501506931886679	0.508740204942737	0.487528344671202	0.487107360525082	0.532348804500703	0.541152263374486	0.458937198067633	0.486710239651416	0.573856209150327
610	0.633719364395368	0.654775604142693	0.632336018411968	0.53099173553719	0.333042339589699	0.419831223628692	0.597701149425287	0.452358926919519	0.592824363788068	0.594493116395494
611	0.326329787234043	0.363636363636364	0.307386363636364	0.518595041322314	0.618965517241379	0.761805555555556	0.584291187739464	0.486586493987049	0.362115265441025	0.518147684605757
612	0.566489361702128	0.597159090909091	0.521306818181818	0.584710743801653	0.432327586206897	0.435416666666667	0.490421455938697	0.5263644773358	0.557529436066928	0.494367959949937
613	0.464416315049226	0.499698613622664	0.465340566606389	0.526077097505669	0.466947960618847	0.638537271448664	0.685185185185185	0.548792270531401	0.483442265795207	0.482352941176471
614	0.568004309183948	0.60644418872267	0.559838895281933	0.577479338842975	0.413356612832824	0.462025316455696	0.604406130268199	0.530064754856614	0.55944931163955	0.498122653316646
615	0.469479606188467	0.481012658227848	0.492465340566606	0.482993197278912	0.500234411626817	0.575949367088608	0.580246913580247	0.377777777777778	0.44880174291939	0.610457516339869
616	0.310638297872340	0.390909090909091	0.238068181818182	0.68801652892562	0.636637931034483	0.774305555555556	0.685823754789272	0.440333024976873	0.339599256351993	0.528160200250313
617	0.541489361702128	0.571590909090909	0.553977272727273	0.533057851239669	0.421120689655172	0.51875	0.597701149425287	0.525439407955597	0.537905391448048	0.510638297872340
618	0.675	0.61875	0.7875	0.25	0.305	0.425	0.4	0.557971014492754	0.648867313915858	0.470588235294118
619	0.394148936170213	0.38125	0.425	0.475206611570248	0.6	0.615277777777778	0.544061302681992	0.453283996299722	0.407353852509812	0.588235294117647
620	0.571010638297872	0.623295454545455	0.514204545454545	0.599173553719008	0.398706896551724	0.477777777777778	0.580459770114943	0.456059204440333	0.54534187151415	0.539424280350438
621	0.392021276595745	0.422727272727273	0.359659090909091	0.566115702479339	0.568103448275862	0.672222222222222	0.611111111111111	0.438482886216466	0.402396199132411	0.62953692115144
622	0.46968085106383	0.398295454545455	0.522159090909091	0.394628099173554	0.595258620689655	0.425694444444444	0.369731800766284	0.639222941720629	0.507539764511465	0.285356695869837
623	0.438563829787234	0.427556818181818	0.458522727272727	0.46900826446281	0.575	0.539583333333333	0.473180076628352	0.519888991674376	0.456723817393101	0.48811013767209
624	0.237234042553191	0.246590909090909	0.243181818181818	0.459710743801653	0.763793103448276	0.761111111111111	0.426245210727969	0.314061054579093	0.25449287337327	0.744055068836045
625	0.476595744680851	0.59375	0.4	0.661157024793388	0.430172413793103	0.673611111111111	0.706896551724138	0.640148011100833	0.513117124561041	0.411764705882353
626	0.478989361702128	0.548295454545455	0.401704545454545	0.690082644628099	0.513362068965517	0.533333333333333	0.530651340996169	0.413506012950971	0.464366866349928	0.5819774718398
627	0.560638297872340	0.429545454545455	0.658238636363636	0.287190082644628	0.533620689655172	0.287847222222222	0.289272030651341	0.495837187789084	0.54616814707705	0.481852315394243
628	0.498271276595745	0.371306818181818	0.59375	0.293388429752066	0.589008620689655	0.361111111111111	0.281609195402299	0.621646623496762	0.52571782689527	0.356695869837297
629	0.522028985507246	0.448888888888889	0.542424242424242	0.406926406926407	0.492380952380952	0.455555555555556	0.464285714285714	0.555765595463138	0.529946761313221	0.459079283887468
630	0.593333333333333	0.598730158730159	0.567878787878788	0.545454545454545	0.378571428571429	0.45037037037037	0.55952380952381	0.531190926275992	0.578748890860692	0.529411764705882
631	0.552393617021277	0.59375	0.501136363636364	0.611570247933884	0.432758620689655	0.471527777777778	0.545977011494253	0.491211840888067	0.538731667010948	0.59261576971214
632	0.522872340425532	0.647159090909091	0.432954545454545	0.75206611570248	0.384913793103448	0.625694444444444	0.775862068965517	0.522664199814986	0.522825862425119	0.565707133917397
633	0.576329787234042	0.548863636363636	0.607386363636364	0.454545454545455	0.438362068965517	0.4	0.46551724137931	0.469010175763182	0.552365213798802	0.586983729662078
634	0.390691489361702	0.430681818181818	0.364488636363636	0.545454545454545	0.585775862068965	0.647222222222222	0.530651340996169	0.329324699352451	0.376988225573229	0.688360450563204
635	0.452925531914894	0.430681818181818	0.439204545454545	0.485537190082645	0.565948275862069	0.516666666666667	0.461685823754789	0.331174838112858	0.425738483784342	0.648310387984981
636	0.457446808510638	0.423863636363636	0.481818181818182	0.448347107438017	0.549568965517241	0.53125	0.488505747126437	0.540240518038853	0.475934724230531	0.420525657071339
637	0.530053191489362	0.585795454545455	0.430681818181818	0.65392561983471	0.402586206896552	0.578472222222222	0.675287356321839	0.459759481961147	0.514356537905391	0.526908635794743
638	0.535106382978723	0.573295454545454	0.508522727272727	0.570247933884298	0.438793103448276	0.506944444444444	0.563218390804598	0.373265494912118	0.498863871101012	0.626408010012516
639	0.483776595744681	0.578125	0.428409090909091	0.636363636363636	0.46551724137931	0.597916666666667	0.639846743295019	0.481961147086031	0.483371204296633	0.520650813516896
640	0.570478723404255	0.676136363636364	0.502840909090909	0.662190082644628	0.353879310344828	0.551388888888889	0.704980842911877	0.524514338575393	0.560214831646354	0.48811013767209
641	0.429255319148936	0.444318181818182	0.375	0.546487603305785	0.560344827586207	0.5875	0.518199233716475	0.562442183163737	0.458996075191076	0.400500625782228
642	0.331382978723404	0.377272727272727	0.298295454545455	0.541322314049587	0.604741379310345	0.771527777777778	0.672413793103448	0.550416281221092	0.380293327824830	0.495619524405507
643	0.415957446808511	0.463068181818182	0.369318181818182	0.580578512396694	0.546120689655172	0.645138888888889	0.603448275862069	0.514338575393155	0.43792604833712	0.490613266583229
644	0.486303191489362	0.467613636363636	0.49375	0.466942148760331	0.52176724137931	0.500694444444444	0.486590038314176	0.50786308973173	0.491117537698823	0.541927409261577
645	0.658510638297872	0.718181818181818	0.599431818181818	0.667355371900826	0.289655172413793	0.425	0.649425287356322	0.482886216466235	0.61929353439372	0.588235294117647
646	0.537765957446809	0.565340909090909	0.5125	0.557851239669422	0.46551724137931	0.456944444444444	0.482758620689655	0.502312673450509	0.529849204709771	0.543178973717146
647	0.460904255319149	0.469318181818182	0.415909090909091	0.53099173553719	0.542241379310345	0.534027777777778	0.479885057471264	0.551341350601295	0.481098946498657	0.354192740926158
648	0.478989361702128	0.420454545454545	0.508522727272727	0.409090909090909	0.545258620689655	0.481944444444444	0.446360153256705	0.366327474560592	0.45383185292295	0.693366708385482
649	0.471808510638298	0.557954545454545	0.348011363636364	0.673553719008264	0.528448275862069	0.528125	0.488505747126437	0.444033302497687	0.465606279694278	0.60450563204005
650	0.472663614328037	0.466052934407365	0.481588032220944	0.483471074380165	0.559580969009166	0.475386779184248	0.415708812260536	0.433857539315449	0.463913224864414	0.479349186483104
651	0.487765957446809	0.376136363636364	0.5625	0.314049586776860	0.57801724137931	0.40625	0.328544061302682	0.525439407955597	0.496178475521586	0.408010012515645
652	0.381239935587762	0.396135265700483	0.401932367149758	0.485185185185185	0.592885375494071	0.659420289855072	0.581168831168831	0.271241830065360	0.359496124031008	0.824074074074074
653	0.487234042553191	0.436363636363636	0.532102272727273	0.392561983471074	0.545258620689655	0.460069444444444	0.406130268199234	0.505550416281221	0.49142739103491	0.491864831038799
654	0.392553191489362	0.53125	0.288636363636364	0.74793388429752	0.510775862068966	0.763194444444444	0.723180076628352	0.517113783533765	0.420367692625491	0.451814768460576
655	0.672606382978723	0.682954545454545	0.649431818181818	0.591942148760331	0.316810344827586	0.344444444444444	0.586206896551724	0.467160037002775	0.626730014459822	0.476846057571965
656	0.473404255319149	0.482386363636364	0.475	0.508264462809917	0.520689655172414	0.535763888888889	0.505747126436782	0.346901017576318	0.445155959512497	0.662077596996245
657	0.618351063829787	0.617045454545455	0.594318181818182	0.474173553719008	0.349568965517241	0.433333333333333	0.548850574712644	0.554116558741906	0.604007436480066	0.491864831038799
658	0.532184217613789	0.65132336018412	0.416570771001151	0.702479338842975	0.367088607594937	0.630098452883263	0.743295019157088	0.419981498612396	0.506883604505632	0.602002503128911
659	0.365691489361702	0.403409090909091	0.335227272727273	0.553719008264463	0.631896551724138	0.638194444444444	0.5	0.591581868640148	0.415823177029539	0.406132665832290
660	0.512234042553191	0.471022727272727	0.498295454545455	0.448347107438017	0.529310344827586	0.420833333333333	0.387931034482759	0.562442183163737	0.523445569097294	0.392365456821026
661	0.672606382978723	0.704545454545455	0.616477272727273	0.621900826446281	0.270689655172414	0.41875	0.674329501915709	0.427382053654024	0.617847552158645	0.653316645807259
662	0.298404255319149	0.33125	0.272159090909091	0.538223140495868	0.696551724137931	0.709722222222222	0.497126436781609	0.475485661424607	0.338153274116918	0.602628285356696
663	0.565425531914894	0.659659090909091	0.501136363636364	0.679752066115702	0.402586206896552	0.486111111111111	0.595785440613027	0.525439407955597	0.556496591613303	0.411764705882353
664	0.382845744680851	0.430397727272727	0.349431818181818	0.56404958677686	0.579525862068966	0.677777777777778	0.60536398467433	0.580943570767808	0.427081181574055	0.374217772215269
665	0.4375	0.453409090909091	0.392613636363636	0.565082644628099	0.564224137931034	0.559722222222222	0.493295019157088	0.517576318223867	0.455277835158025	0.482478097622028
666	0.506914893617021	0.514204545454545	0.471590909090909	0.526859504132231	0.513793103448276	0.459722222222222	0.455938697318008	0.592969472710453	0.52613096467672	0.361702127659574
667	0.564627659574468	0.600568181818182	0.530397727272727	0.586776859504132	0.414655172413793	0.46875	0.557471264367816	0.546716003700278	0.560627969427804	0.494367959949937
668	0.380585106382979	0.353409090909091	0.401136363636364	0.431818181818182	0.623275862068966	0.613194444444444	0.461685823754789	0.555966697502313	0.419747985953315	0.446808510638298
669	0.399734042553192	0.453409090909091	0.357954545454545	0.59400826446281	0.564655172413793	0.657638888888889	0.614942528735632	0.489361702127660	0.419747985953315	0.499374217772215
670	0.58221850613155	0.635531135531135	0.534382284382284	0.586580086580087	0.407967032967033	0.433048433048433	0.511904761904762	0.324196597353497	0.52346104175635	0.707161125319693
671	0.413563829787234	0.411931818181818	0.416477272727273	0.510330578512397	0.579310344827586	0.597916666666667	0.526819923371648	0.535615171137835	0.440818012807271	0.48811013767209
672	0.443882978723404	0.464204545454545	0.421590909090909	0.549586776859504	0.564655172413793	0.542361111111111	0.475095785440613	0.614246068455134	0.481925222061558	0.334167709637046
673	0.481648936170213	0.596590909090909	0.398863636363636	0.706611570247934	0.455172413793103	0.620138888888889	0.666666666666667	0.398704902867715	0.463127453005577	0.642052565707134
674	0.559574468085106	0.629545454545455	0.497727272727273	0.639462809917355	0.360775862068966	0.56875	0.706896551724138	0.61840888066605	0.572608965089857	0.343554443053817
675	0.422606382978723	0.557954545454545	0.310795454545455	0.737603305785124	0.523275862068965	0.664583333333333	0.64176245210728	0.485198889916744	0.436480066102045	0.54755944931164
676	0.56781914893617	0.551704545454546	0.55625	0.497933884297521	0.485344827586207	0.346527777777778	0.379310344827586	0.472710453283996	0.5465812848585	0.523153942428035
677	0.417553191489362	0.476704545454545	0.367613636363636	0.607438016528926	0.581896551724138	0.583333333333333	0.513409961685824	0.588344125809436	0.455690972939475	0.360450563204005
678	0.586436170212766	0.616477272727273	0.542613636363636	0.571280991735537	0.424568965517241	0.395833333333333	0.487547892720307	0.685476410730805	0.608551952076017	0.27909887359199
679	0.482978723404255	0.588636363636364	0.394318181818182	0.673553719008264	0.482327586206897	0.572916666666667	0.574712643678161	0.571692876965772	0.502788680024788	0.434292866082603
680	0.374562937062937	0.417628205128205	0.34004884004884	0.566666666666667	0.601824457593688	0.65954415954416	0.525641025641026	0.446280991735537	0.390454545454545	0.519886363636364
681	0.642424242424242	0.623885918003565	0.692929292929293	0.443137254901961	0.3997113997114	0.294372294372294	0.41156462585034	0.448739495798319	0.602753872633391	0.569047619047619
682	0.610671936758893	0.662028447742734	0.556080283353011	0.614718614718615	0.397959183673469	0.375901875901876	0.501984126984127	0.367674858223062	0.554782608695652	0.653452685421995
683	0.403191489361702	0.356818181818182	0.475568181818182	0.37603305785124	0.681465517241379	0.460416666666667	0.279693486590038	0.599444958371878	0.447015079529023	0.361702127659574
684	0.617056856187291	0.572039072039072	0.624708624708625	0.439393939393939	0.420787545787546	0.324074074074074	0.39484126984127	0.506616257088847	0.591907016788635	0.475703324808184
685	0.489565217391304	0.425396825396825	0.540606060606061	0.363636363636364	0.547142857142857	0.453333333333333	0.388888888888889	0.514177693761815	0.495341614906832	0.523017902813299
686	0.437234042553191	0.405681818181818	0.455681818181818	0.46900826446281	0.594827586206897	0.511111111111111	0.409961685823755	0.469935245143386	0.444536252840322	0.555694618272841
687	0.617056856187291	0.548229548229548	0.667832167832168	0.359307359307359	0.399725274725275	0.356837606837607	0.46031746031746	0.499054820415879	0.590185105467068	0.501278772378517
688	0.507047872340425	0.515909090909091	0.493465909090909	0.524793388429752	0.486206896551724	0.503819444444444	0.514367816091954	0.583718778908418	0.524168560214832	0.434292866082603
689	0.506382978723404	0.589204545454545	0.432954545454545	0.681818181818182	0.453879310344828	0.557638888888889	0.624521072796935	0.516188714153561	0.50857260896509	0.485607008760951
690	0.511968085106383	0.565909090909091	0.461931818181818	0.609504132231405	0.508620689655172	0.454861111111111	0.461685823754789	0.56059204440333	0.522825862425119	0.463078848560701
691	0.500797872340425	0.407954545454545	0.56875	0.354338842975207	0.584913793103448	0.361111111111111	0.298850574712644	0.615171137835338	0.526337533567445	0.4180225281602
692	0.526861702127660	0.541477272727273	0.516193181818182	0.526859504132231	0.457758620689655	0.498263888888889	0.53448275862069	0.545790934320074	0.531088618054121	0.439299123904881
693	0.526994680851064	0.625	0.426136363636364	0.661157024793388	0.445258620689655	0.517361111111111	0.522988505747126	0.619796484736355	0.547717413757488	0.322903629536921
694	0.486968085106383	0.493465909090909	0.461931818181818	0.502066115702479	0.543103448275862	0.464583333333333	0.423371647509579	0.601295097132285	0.512497417888866	0.326658322903630
695	0.401329787234043	0.344318181818182	0.446022727272727	0.421487603305785	0.65603448275862	0.50625	0.347701149425287	0.601295097132285	0.445982235075398	0.397997496871089
696	0.581648936170213	0.552272727272727	0.617045454545455	0.455578512396694	0.416810344827586	0.420833333333333	0.506704980842912	0.625346901017576	0.591406734145838	0.400500625782228
697	0.57313829787234	0.540340909090909	0.612215909090909	0.427685950413223	0.442672413793103	0.401041666666667	0.448275862068965	0.608233117483811	0.581078289609585	0.413642052565707
698	0.514627659574468	0.561363636363636	0.481818181818182	0.587809917355372	0.448706896551724	0.544444444444445	0.600574712643678	0.673450508788159	0.550092956000826	0.234042553191489
699	0.433776595744681	0.302840909090909	0.551420454545455	0.270661157024793	0.645258620689655	0.439236111111111	0.304597701149425	0.536750483558994	0.455986649979141	0.434840425531915
700	0.462898936170213	0.424715909090909	0.492613636363636	0.442148760330579	0.580387931034483	0.467361111111111	0.373563218390805	0.528214616096207	0.477483990910969	0.525657071339174
701	0.503989361702128	0.488636363636364	0.547727272727273	0.448347107438017	0.475431034482759	0.529166666666667	0.574712643678161	0.574468085106383	0.519727329064243	0.405506883604506
702	0.451063829787234	0.394886363636364	0.50625	0.359504132231405	0.574137931034483	0.508333333333333	0.431034482758621	0.644100580270793	0.492699207342511	0.285904255319149
703	0.561449275362319	0.542222222222222	0.59030303030303	0.45021645021645	0.456666666666667	0.41037037037037	0.468253968253968	0.497164461247637	0.546362023070098	0.537084398976982
704	0.526063829787234	0.48125	0.571022727272727	0.423553719008264	0.475862068965517	0.470833333333333	0.496168582375479	0.546716003700278	0.530675480272671	0.460575719649562
705	0.535638297872340	0.476704545454545	0.569886363636364	0.424586776859504	0.482327586206897	0.435416666666667	0.457854406130268	0.617021276595745	0.553811196033877	0.327909887359199
706	0.604255319148936	0.544034090909091	0.667613636363636	0.398760330578512	0.400431034482759	0.388194444444444	0.488505747126437	0.590909090909091	0.601376720901126	0.436170212765957
707	0.591489361702128	0.539204545454545	0.602840909090909	0.423553719008264	0.44698275862069	0.346527777777778	0.348659003831418	0.513413506012951	0.574054947324933	0.513141426783479
708	0.468882978723404	0.501704545454545	0.401704545454545	0.59297520661157	0.506034482758621	0.571527777777778	0.565134099616858	0.424606845513413	0.458996075191076	0.591989987484355
709	0.53072463768116	0.473650793650794	0.564242424242424	0.41991341991342	0.493333333333333	0.431851851851852	0.436507936507937	0.52835538752363	0.5301685891748	0.505115089514066
710	0.539361702127660	0.505113636363636	0.528693181818182	0.518595041322314	0.498706896551724	0.399305555555556	0.459770114942529	0.598057354301573	0.552365213798802	0.386107634543179
711	0.389095744680851	0.360795454545455	0.433522727272727	0.423553719008264	0.651724137931034	0.545138888888889	0.404214559386973	0.465309898242368	0.406114439165462	0.544430538172716
712	0.646377592243469	0.627157652474108	0.646720368239356	0.442148760330579	0.331732867743344	0.388888888888889	0.551724137931034	0.546716003700278	0.623904881101377	0.466833541927409
713	0.533510638297872	0.559659090909091	0.496590909090909	0.557851239669422	0.428448275862069	0.527777777777778	0.595785440613027	0.583718778908418	0.544722164841975	0.394242803504381
714	0.551595744680851	0.525568181818182	0.571022727272727	0.466942148760331	0.484913793103448	0.389583333333333	0.394636015325670	0.659574468085106	0.575707498450733	0.381727158948686
715	0.508405797101449	0.443174603174603	0.524848484848485	0.432900432900433	0.486666666666667	0.499259259259259	0.515873015873016	0.469281663516068	0.499112688553682	0.570971867007673
716	0.533244680851064	0.470454545454545	0.613068181818182	0.351239669421488	0.525431034482759	0.372222222222222	0.352490421455939	0.566142460684551	0.540590787027474	0.438047559449312
717	0.339186176142698	0.341269841269841	0.328088578088578	0.521645021645022	0.621794871794872	0.721509971509972	0.611111111111111	0.593572778827977	0.397115798536375	0.493606138107417
718	0.661702127659574	0.736931818181818	0.584943181818182	0.665289256198347	0.275	0.440277777777778	0.701149425287356	0.502312673450509	0.626110307787647	0.529411764705882
719	0.479076086956522	0.469047619047619	0.503977272727273	0.443722943722944	0.523214285714286	0.517361111111111	0.478174603174603	0.553875236294896	0.495778809624314	0.514066496163683
720	0.49746835443038	0.372814948764316	0.631103074141049	0.283446712018141	0.53328645100797	0.456399437412096	0.444444444444444	0.457971014492754	0.488562091503268	0.563398692810458
721	0.381914893617021	0.4125	0.361647727272727	0.576446280991736	0.581465517241379	0.677083333333333	0.628352490421456	0.565217391304348	0.422846519314191	0.435544430538173
722	0.584042553191489	0.56875	0.602840909090909	0.431818181818182	0.417672413793103	0.413194444444444	0.482758620689655	0.430157261794635	0.549679818219376	0.600750938673342
723	0.54468085106383	0.568181818181818	0.530113636363636	0.559917355371901	0.409051724137931	0.529861111111111	0.64176245210728	0.491211840888067	0.532741169179922	0.538172715894869
724	0.323803191489362	0.274715909090909	0.370454545454545	0.427685950413223	0.69073275862069	0.652777777777778	0.469348659003831	0.449583718778908	0.351890105350134	0.644555694618273
725	0.521542553191489	0.468181818181818	0.592045454545455	0.393595041322314	0.540948275862069	0.377777777777778	0.358237547892720	0.562442183163737	0.530675480272671	0.433041301627034
726	0.47	0.523809523809524	0.412333333333333	0.607142857142857	0.493846153846154	0.582222222222222	0.591880341880342	0.540513833992095	0.486549165120594	0.418449197860963
727	0.439893617021277	0.422159090909091	0.476136363636364	0.444214876033058	0.566379310344828	0.55	0.482758620689655	0.462534690101758	0.444949390621772	0.58072590738423
728	0.537367021276596	0.513068181818182	0.565625	0.460743801652893	0.490086206896552	0.418402777777778	0.440613026819923	0.45790934320074	0.51962404461888	0.568210262828536
729	0.545611702127660	0.569318181818182	0.530965909090909	0.559917355371901	0.438362068965517	0.480208333333333	0.545019157088123	0.421369102682701	0.517868209047717	0.603879849812265
730	0.661702127659574	0.699431818181818	0.611931818181818	0.613636363636364	0.274137931034483	0.441666666666667	0.705938697318008	0.462534690101758	0.61722784548647	0.610763454317897
731	0.422606382978723	0.40625	0.446590909090909	0.489669421487603	0.583620689655172	0.567361111111111	0.509578544061303	0.482886216466235	0.436066928320595	0.607008760951189
732	0.551329787234043	0.670454545454545	0.450568181818182	0.72107438016529	0.386637931034483	0.548611111111111	0.663793103448276	0.519888991674376	0.544309027060525	0.48811013767209
733	0.555615405332615	0.547180667433832	0.574223245109321	0.471074380165289	0.453513749454387	0.429676511954993	0.486590038314176	0.512488436632747	0.545890696704214	0.510638297872340
734	0.294547872340426	0.335511363636364	0.260795454545455	0.582644628099174	0.667025862068966	0.767361111111111	0.568965517241379	0.549323017408124	0.349499374217772	0.502659574468085
735	0.489236111111111	0.522321428571429	0.483552631578947	0.552631578947368	0.490972222222222	0.530555555555556	0.54320987654321	0.374396135265700	0.463592233009709	0.648692810457516
736	0.530520393811533	0.496081977094635	0.55455093429777	0.424036281179138	0.490857946554149	0.437412095639944	0.434156378600823	0.481159420289855	0.519389978213508	0.483660130718954
737	0.509042553191489	0.53125	0.470454545454545	0.574380165289256	0.478448275862069	0.511111111111111	0.528735632183908	0.486586493987049	0.504028093369139	0.523153942428035
738	0.369946808510638	0.252272727272727	0.454545454545455	0.326446280991736	0.717672413793103	0.488888888888889	0.281609195402299	0.502312673450509	0.39950423466226	0.486858573216521
739	0.472872340425532	0.552840909090909	0.409659090909091	0.636363636363636	0.477155172413793	0.607638888888889	0.618773946360153	0.474560592044403	0.473249328651105	0.595744680851064
740	0.415957446808511	0.400568181818182	0.460795454545455	0.440082644628099	0.621120689655172	0.524305555555556	0.390804597701149	0.497687326549491	0.434207808304069	0.529411764705882
741	0.564772421222731	0.493095512082854	0.585730724971231	0.428719008264463	0.484504583151462	0.355836849507736	0.383141762452107	0.641535615171138	0.582186065915728	0.264705882352941
742	0.494946808510638	0.431818181818182	0.545454545454545	0.367768595041322	0.530172413793103	0.464583333333333	0.432950191570881	0.481961147086031	0.492047097707085	0.485607008760951
743	0.584913793103448	0.556944444444444	0.624264705882353	0.444444444444444	0.365909090909091	0.445138888888889	0.585858585858586	0.442278860569715	0.553063274188149	0.647058823529412
744	0.390957446808511	0.371590909090909	0.423863636363636	0.46900826446281	0.647844827586207	0.546527777777778	0.439655172413793	0.485661424606846	0.412104936996488	0.565707133917397
745	0.396444923242661	0.375719217491369	0.441887226697353	0.466942148760331	0.604539502400698	0.60196905766526	0.518199233716475	0.511563367252544	0.422403003754693	0.478097622027534
746	0.565400843881857	0.591922845087402	0.582278481012658	0.507936507936508	0.398499765588373	0.488748241912799	0.60082304526749	0.451207729468599	0.539651416122004	0.569934640522876
747	0.463237274441153	0.55523590333717	0.378596087456847	0.68801652892562	0.482322130074203	0.624472573839662	0.653256704980843	0.412580943570768	0.451814768460576	0.598247809762203
748	0.524202127659575	0.547159090909091	0.502840909090909	0.528925619834711	0.481034482758621	0.467361111111111	0.461685823754789	0.425531914893617	0.502168973352613	0.602002503128911
749	0.56781914893617	0.560795454545455	0.556818181818182	0.504132231404959	0.425431034482759	0.443055555555556	0.511494252873563	0.51063829787234	0.555050609378228	0.431789737171464
750	0.252127659574468	0.211931818181818	0.2875	0.413223140495868	0.800431034482759	0.663194444444444	0.346743295019157	0.444958371877891	0.295186944846106	0.583229036295369
751	0.459574468085106	0.474431818181818	0.457386363636364	0.545454545454545	0.555603448275862	0.515972222222222	0.478927203065134	0.349676225716929	0.43503408386697	0.67459324155194
752	0.434880450070323	0.521398432790838	0.347799879445449	0.668934240362812	0.499765588373183	0.663150492264416	0.641975308641975	0.458937198067633	0.440305010893246	0.541176470588235
753	0.448670212765957	0.323295454545455	0.546590909090909	0.289256198347107	0.650862068965517	0.390972222222222	0.237547892720307	0.600370027752081	0.482544928733733	0.337922403003755
754	0.525265957446808	0.556818181818182	0.490909090909091	0.567148760330578	0.496551724137931	0.439583333333333	0.424329501915709	0.558741905642923	0.532741169179922	0.480600750938673
755	0.462374581939799	0.47985347985348	0.448717948717949	0.547619047619048	0.544413919413919	0.527065527065527	0.492063492063492	0.379017013232514	0.443392165303487	0.618925831202046
756	0.424734042553191	0.365909090909091	0.467613636363636	0.402892561983471	0.580172413793103	0.567361111111111	0.496168582375479	0.447733580018501	0.429869861598843	0.638297872340426
757	0.472739361702128	0.558238636363636	0.392613636363636	0.677685950413223	0.497629310344828	0.575	0.559386973180077	0.517113783533765	0.482648213179095	0.426783479349186
758	0.344414893617021	0.439772727272727	0.254545454545455	0.659090909090909	0.611637931034483	0.726388888888889	0.611111111111111	0.438482886216466	0.365420367692625	0.574468085106383
759	0.620478723404255	0.602840909090909	0.607386363636364	0.46900826446281	0.420258620689655	0.313888888888889	0.404214559386973	0.487511563367253	0.590787027473662	0.499374217772215
760	0.483188405797101	0.461587301587302	0.494545454545455	0.471861471861472	0.501428571428571	0.540740740740741	0.557539682539683	0.520793950850662	0.492014196983141	0.510230179028133
761	0.43031914893617	0.516477272727273	0.360795454545455	0.650826446280992	0.507758620689655	0.669444444444444	0.613026819923372	0.414431082331175	0.426771328237967	0.667083854818523
762	0.390957446808511	0.404545454545455	0.376136363636364	0.526859504132231	0.583620689655172	0.65	0.550766283524904	0.508325624421832	0.417269159264615	0.583854818523154
763	0.427127659574468	0.382386363636364	0.427272727272727	0.455578512396694	0.600431034482759	0.528472222222222	0.416666666666667	0.472710453283996	0.437306341664945	0.471839799749687
764	0.480204686237544	0.497698504027618	0.452819332566168	0.534090909090909	0.512876473155827	0.530942334739803	0.515325670498084	0.303885291396855	0.440342094284522	0.745932415519399
765	0.638297872340426	0.698295454545454	0.573863636363636	0.650826446280992	0.302155172413793	0.457638888888889	0.67816091954023	0.583718778908418	0.626110307787647	0.376720901126408
766	0.401595744680851	0.404545454545455	0.399147727272727	0.520661157024793	0.570689655172414	0.643055555555556	0.582375478927203	0.641073080481036	0.4550712662673	0.361702127659574
767	0.298936170212766	0.259090909090909	0.346590909090909	0.413223140495868	0.73448275862069	0.647222222222222	0.444444444444444	0.444033302497687	0.331336500722991	0.615769712140175
768	0.280851063829787	0.347159090909091	0.227272727272727	0.59504132231405	0.712931034482759	0.729166666666667	0.467432950191571	0.482886216466235	0.325965709564140	0.575719649561952
769	0.514893617021277	0.639772727272727	0.430113636363636	0.706611570247934	0.392672413793103	0.634027777777778	0.733716475095785	0.602220166512488	0.534393720305722	0.376720901126408
770	0.465122542418529	0.45512082853855	0.466052934407365	0.495867768595041	0.514185945002183	0.568213783403657	0.530651340996169	0.400555041628122	0.450563204005006	0.5819774718398
771	0.479388297872340	0.532386363636364	0.444034090909091	0.56301652892562	0.493103448275862	0.564930555555556	0.57183908045977	0.48936170212766	0.48161536872547	0.53441802252816
772	0.477925531914894	0.484659090909091	0.464204545454545	0.53202479338843	0.514224137931034	0.534722222222222	0.532567049808429	0.303422756706753	0.438958892790746	0.723404255319149
773	0.525265957446808	0.555681818181818	0.522727272727273	0.535123966942149	0.444396551724138	0.523611111111111	0.574712643678161	0.37372802960222	0.49142739103491	0.613266583229036
774	0.600265957446809	0.581818181818182	0.605681818181818	0.493801652892562	0.397413793103448	0.403472222222222	0.538314176245211	0.584139264990329	0.596787651230705	0.445556946182728
775	0.443617021276596	0.400568181818182	0.476704545454545	0.431818181818182	0.600862068965517	0.484722222222222	0.379310344827586	0.595744680851064	0.477587275356331	0.361702127659574
776	0.423670212765957	0.409659090909091	0.409090909090909	0.475206611570248	0.556034482758621	0.609027777777778	0.521072796934866	0.55781683626272	0.453625284032225	0.409261576971214
777	0.581382978723404	0.667613636363636	0.490340909090909	0.68698347107438	0.378017241379310	0.484027777777778	0.609195402298851	0.487511563367253	0.560421400537079	0.439299123904881
778	0.475797872340426	0.494318181818182	0.482386363636364	0.518595041322314	0.498275862068966	0.565972222222222	0.576628352490421	0.491295938104449	0.479140592407176	0.506648936170213
779	0.491755319148936	0.499431818181818	0.475	0.516528925619835	0.484913793103448	0.545833333333333	0.545977011494253	0.605920444033302	0.517248502375542	0.374217772215269
780	0.355585106382979	0.360795454545455	0.352840909090909	0.504132231404959	0.637068965517241	0.65625	0.513409961685824	0.669750231267345	0.425738483784342	0.230287859824781
781	0.583909574468085	0.613920454545455	0.564772727272727	0.56198347107438	0.383836206896552	0.468055555555556	0.597701149425287	0.555966697502313	0.577669902912621	0.46558197747184
782	0.484840425531915	0.573863636363636	0.414204545454545	0.663223140495868	0.469827586206897	0.588194444444444	0.632183908045977	0.481961147086031	0.484197479859533	0.485607008760951
783	0.421761378938863	0.489643268124281	0.359896432681243	0.648760330578512	0.524225229157573	0.665260196905767	0.653256704980843	0.388066604995375	0.414059240717564	0.580100125156446
784	0.447340425531915	0.394318181818182	0.478977272727273	0.402892561983471	0.556465517241379	0.546527777777778	0.482758620689655	0.64199814986124	0.490807684362735	0.281602002503129
785	0.601861702127660	0.628977272727273	0.601704545454545	0.537190082644628	0.362931034482759	0.454861111111111	0.610153256704981	0.517113783533765	0.58293740962611	0.483103879849812
786	0.498404255319149	0.551136363636364	0.428409090909091	0.608471074380165	0.421120689655172	0.63125	0.708812260536398	0.508788159111933	0.500722991117538	0.515644555694618
787	0.595478723404255	0.604545454545455	0.580113636363636	0.552685950413223	0.392241379310345	0.424305555555556	0.542145593869732	0.543478260869565	0.583763685189011	0.432415519399249
788	0.466489361702128	0.471590909090909	0.469886363636364	0.49896694214876	0.528879310344828	0.540972222222222	0.510536398467433	0.524514338575393	0.479446395372857	0.448060075093867
789	0.386170212765957	0.367613636363636	0.392045454545455	0.462809917355372	0.632327586206897	0.583680555555556	0.444444444444444	0.456984273820537	0.401983061350961	0.530663329161452
790	0.654682274247492	0.699023199023199	0.590909090909091	0.590909090909091	0.294871794871795	0.423789173789174	0.611111111111111	0.387051039697543	0.593628928110202	0.597826086956522
791	0.727659574468085	0.761931818181818	0.694886363636364	0.62603305785124	0.223706896551724	0.350694444444444	0.683908045977011	0.579093432007401	0.694484610617641	0.426783479349186
792	0.543882978723404	0.642045454545455	0.465340909090909	0.671487603305785	0.386206896551724	0.56875	0.687739463601533	0.477798334875116	0.52902292914687	0.505006257822278
793	0.521010638297872	0.469886363636364	0.601988636363636	0.384297520661157	0.576293103448276	0.322222222222222	0.264367816091954	0.53931544865865	0.525098120223094	0.392991239048811
794	0.381117021276596	0.417613636363636	0.364204545454545	0.543388429752066	0.626293103448276	0.606944444444444	0.436781609195402	0.628122109158187	0.43627349721132	0.347934918648310
795	0.46781914893617	0.572727272727273	0.373863636363636	0.679752066115702	0.477155172413793	0.620833333333333	0.630268199233716	0.480111008325624	0.470563933071679	0.475594493116396
796	0.593351063829787	0.701136363636364	0.484659090909091	0.742768595041322	0.333189655172414	0.525	0.693486590038314	0.479185938945421	0.567857880603181	0.548185231539424
797	0.574734042553191	0.648295454545455	0.518181818181818	0.638429752066116	0.406465517241379	0.455555555555556	0.542145593869732	0.505087881591119	0.559181987192729	0.449311639549437
798	0.602925531914894	0.582954545454546	0.609943181818182	0.458677685950413	0.386206896551724	0.414583333333333	0.532567049808429	0.578168362627197	0.597397231976864	0.433041301627034
799	0.522606382978723	0.543181818181818	0.505681818181818	0.553719008264463	0.423275862068966	0.564583333333333	0.629310344827586	0.59204440333025	0.538111960338773	0.44305381727159
800	0.429521276595745	0.359090909090909	0.494318181818182	0.334710743801653	0.580603448275862	0.554166666666667	0.455938697318008	0.682701202590194	0.486056599876059	0.241551939924906
801	0.684574468085106	0.753409090909091	0.625568181818182	0.566115702479339	0.252155172413793	0.417361111111111	0.595785440613027	0.550416281221092	0.654616814707705	0.510638297872340
802	0.582978723404255	0.568181818181818	0.582954545454546	0.462809917355372	0.412931034482759	0.423611111111111	0.496168582375479	0.620721554116559	0.591406734145838	0.321652065081352
803	0.602925531914894	0.539204545454545	0.668181818181818	0.380165289256198	0.440948275862069	0.326388888888889	0.390804597701149	0.586493987049029	0.59925635199339	0.397371714643304
804	0.461413043478261	0.413636363636364	0.486904761904762	0.463203463203463	0.568103448275862	0.488235294117647	0.448275862068965	0.486294896030246	0.466863655550865	0.509590792838875
805	0.480851063829787	0.526136363636364	0.435795454545455	0.577479338842975	0.472413793103448	0.594444444444444	0.609195402298851	0.613320999074931	0.510431728981615	0.384230287859825
806	0.541610557500673	0.542002301495972	0.54487917146145	0.43801652892562	0.475338280226975	0.431082981715893	0.432950191570881	0.632747456059204	0.562161034626617	0.362953692115144
807	0.573670212765957	0.529545454545455	0.647159090909091	0.351239669421488	0.451293103448276	0.386111111111111	0.417624521072797	0.646160962072155	0.589960751910762	0.34918648310388
808	0.498404255319149	0.593181818181818	0.403409090909091	0.659090909090909	0.481896551724138	0.533333333333333	0.538314176245211	0.537465309898242	0.507126626730014	0.386733416770964
809	0.60531914893617	0.620454545454545	0.614204545454545	0.46900826446281	0.339655172413793	0.483333333333333	0.60727969348659	0.549491211840888	0.592852716380913	0.450563204005006
810	0.597629948828441	0.498273878020713	0.664556962025316	0.301652892561983	0.465735486687036	0.30028129395218	0.308429118773946	0.632747456059204	0.605548602419691	0.296620775969963
811	0.605851063829787	0.6	0.578977272727273	0.491735537190083	0.376724137931034	0.422222222222222	0.497126436781609	0.565217391304348	0.596777525304689	0.392991239048811
812	0.752393617021277	0.816477272727273	0.713068181818182	0.648760330578512	0.192672413793103	0.336111111111111	0.666666666666667	0.579093432007401	0.713695517455071	0.372966207759700
813	0.562234042553192	0.5625	0.539772727272727	0.518595041322314	0.444827586206897	0.426388888888889	0.483716475095785	0.57354301572618	0.564759347242305	0.473091364205257
814	0.504347826086956	0.472380952380952	0.507272727272727	0.465367965367965	0.489047619047619	0.505925925925926	0.517857142857143	0.584120982986768	0.523070097604259	0.406649616368287
815	0.514095744680851	0.572159090909091	0.482386363636364	0.59297520661157	0.40301724137931	0.619444444444444	0.71360153256705	0.702127659574468	0.556083453831853	0.246558197747184
816	0.415691489361702	0.404261363636364	0.426136363636364	0.510330578512397	0.599137931034483	0.560416666666667	0.511494252873563	0.508788159111933	0.436480066102045	0.496871088861076
817	0.446808510638298	0.558522727272727	0.363068181818182	0.725206611570248	0.46551724137931	0.694444444444444	0.75191570881226	0.524051803885291	0.463953728568478	0.486232790988736
818	0.701329787234042	0.684090909090909	0.693181818181818	0.483471074380165	0.290517241379310	0.311805555555556	0.532567049808429	0.553654024051804	0.668456930386284	0.413016270337922
819	0.397074468085106	0.377840909090909	0.429261363636364	0.447314049586777	0.630172413793103	0.559027777777778	0.450191570881226	0.518963922294172	0.424292501549267	0.430538172715895
820	0.359420289855072	0.310476190476191	0.34969696969697	0.45021645021645	0.687142857142857	0.568148148148148	0.404761904761905	0.498109640831758	0.391969831410825	0.505115089514066
821	0.452925531914894	0.460227272727273	0.459090909090909	0.504132231404959	0.522413793103448	0.586805555555556	0.557471264367816	0.567992599444958	0.478620119809957	0.396745932415519
822	0.482028985507246	0.436190476190476	0.51030303030303	0.435064935064935	0.52952380952381	0.5	0.468253968253968	0.531663516068053	0.493677905944987	0.498721227621483
823	0.569946808510638	0.448295454545455	0.652840909090909	0.352272727272727	0.514224137931034	0.294444444444444	0.343869731800766	0.540240518038853	0.56331336500723	0.433041301627034
824	0.670078103959063	0.644994246260069	0.699367088607595	0.444214876033058	0.314709733740725	0.354781997187060	0.53639846743295	0.530527289546716	0.638715060492282	0.515018773466834
825	0.525217391304348	0.451428571428571	0.554545454545455	0.406926406926407	0.499047619047619	0.437037037037037	0.450396825396825	0.491493383742911	0.517302573203194	0.565217391304348
826	0.521941489361702	0.544602272727273	0.506818181818182	0.539256198347107	0.445474137931034	0.530555555555556	0.586206896551724	0.543940795559667	0.526853955794257	0.521902377972466
827	0.372151898734177	0.286919831223629	0.427968655816757	0.405895691609977	0.687294889826535	0.538677918424754	0.380658436213992	0.509178743961353	0.403050108932462	0.441830065359477
828	0.387060478199719	0.326702833031947	0.436106088004822	0.408163265306122	0.651195499296765	0.555555555555556	0.434156378600823	0.472463768115942	0.406318082788671	0.549019607843137
829	0.389673913043478	0.393452380952381	0.407386363636364	0.484848484848485	0.574553571428571	0.665972222222222	0.579365079365079	0.508979206049149	0.416420430561418	0.55690537084399
830	0.383152173913043	0.290625	0.594642857142857	0.205357142857143	0.636931818181818	0.175	0.136363636363636	0.217391304347826	0.346137610806247	0.823529411764706
831	0.641861761426979	0.583028083028083	0.673076923076923	0.389610389610390	0.407967032967033	0.280626780626781	0.353174603174603	0.277882797731569	0.558975462763668	0.767263427109974
832	0.512839433293979	0.54025974025974	0.458256029684601	0.557142857142857	0.479020979020979	0.498917748917749	0.508547008547009	0.421442687747036	0.491818181818182	0.582887700534759
833	0.436436170212766	0.4375	0.4375	0.493801652892562	0.560775862068965	0.568055555555556	0.488505747126437	0.541165587419056	0.459822350753976	0.545682102628285
834	0.330851063829787	0.315909090909091	0.367045454545455	0.475206611570248	0.668534482758621	0.670138888888889	0.522988505747127	0.403330249768733	0.347035736418095	0.627033792240300
835	0.443351063829787	0.415909090909091	0.489772727272727	0.433884297520661	0.556896551724138	0.55625	0.507662835249042	0.625346901017576	0.483990910968808	0.421777221526909
836	0.453532608695652	0.513988095238095	0.402840909090909	0.586580086580087	0.461160714285714	0.679166666666667	0.67063492063492	0.567193675889328	0.478047740835465	0.472826086956522
837	0.58031914893617	0.596022727272727	0.564772727272727	0.535123966942149	0.417241379310345	0.423611111111111	0.488505747126437	0.444958371877891	0.550092956000826	0.514392991239049
838	0.597872340425532	0.661931818181818	0.5625	0.617768595041322	0.380172413793103	0.4375	0.549808429118774	0.405642923219241	0.554844040487503	0.657697121401752
839	0.470410628019324	0.539855072463768	0.458454106280193	0.625925925925926	0.477272727272727	0.611801242236025	0.665584415584416	0.305555555555556	0.437822997416021	0.729166666666667
840	0.386968085106383	0.332954545454546	0.45	0.340909090909091	0.658189655172414	0.540277777777778	0.365900383141762	0.428307123034228	0.396199132410659	0.595744680851064
841	0.246276595744681	0.227272727272727	0.265340909090909	0.471074380165289	0.751293103448276	0.757638888888889	0.53448275862069	0.585568917668825	0.322040900640364	0.366708385481852
842	0.73671875	0.653125	0.8125	0.348214285714286	0.231944444444444	0.303571428571429	0.634920634920635	0.5625	0.697815533980582	0.459558823529412
843	0.401329787234043	0.379545454545455	0.40625	0.431818181818182	0.588362068965517	0.615277777777778	0.519157088122605	0.425531914893617	0.406734145837637	0.640801001251564
844	0.489893617021277	0.483522727272727	0.471022727272727	0.504132231404959	0.466810344827586	0.579861111111111	0.616858237547893	0.459296947271045	0.482958066515183	0.564455569461827
845	0.344946808510638	0.438068181818182	0.275	0.650826446280992	0.582758620689655	0.771527777777778	0.670498084291188	0.629972247918594	0.408593265854162	0.435544430538173
846	0.365119549929676	0.399035563592526	0.33212778782399	0.54421768707483	0.593061415846226	0.69760900140647	0.563786008230453	0.434782608695652	0.38082788671024	0.607843137254902
847	0.407712765957447	0.44375	0.406818181818182	0.520661157024793	0.588362068965517	0.598611111111111	0.496168582375479	0.379278445883441	0.401363354678785	0.659574468085106
848	0.520393811533052	0.49005424954792	0.556359252561784	0.448979591836735	0.490857946554149	0.462728551336146	0.469135802469136	0.50048309178744	0.515904139433551	0.49281045751634
849	0.319414893617021	0.299431818181818	0.339772727272727	0.512396694214876	0.733620689655172	0.595486111111111	0.340996168582375	0.535615171137835	0.367692625490601	0.391739674593242
850	0.41968085106383	0.336363636363636	0.505113636363636	0.324380165289256	0.668534482758621	0.438194444444444	0.258620689655172	0.530064754856614	0.444329683949597	0.444305381727159
851	0.471409574468085	0.479545454545455	0.469034090909091	0.485537190082645	0.531034482758621	0.524652777777778	0.478927203065134	0.541165587419056	0.486986159884321	0.44180225281602
852	0.662234042553192	0.706818181818182	0.6125	0.603305785123967	0.331896551724138	0.347222222222222	0.551724137931034	0.414431082331175	0.606899400950217	0.595744680851064
853	0.359278211688661	0.431530494821634	0.303797468354430	0.614669421487603	0.603230030554343	0.70112517580872	0.634099616858238	0.551341350601295	0.40258656654151	0.445556946182728
854	0.33218085106383	0.292045454545455	0.386363636363636	0.37396694214876	0.694396551724138	0.625	0.409961685823755	0.484736355226642	0.366246643255526	0.569461827284105
855	0.393882978723404	0.406818181818182	0.39375	0.512396694214876	0.573275862068966	0.659027777777778	0.588122605363985	0.408880666049954	0.397231976864284	0.591989987484355
856	0.393347697279828	0.344073647871116	0.449654775604143	0.417355371900826	0.63094718463553	0.567510548523207	0.455938697318008	0.502312673450509	0.417918231122236	0.498122653316646
857	0.388297872340426	0.294318181818182	0.465909090909091	0.321280991735537	0.619827586206897	0.598611111111111	0.496168582375479	0.524976873265495	0.41871514149969	0.531289111389237
858	0.516755319148936	0.555113636363636	0.465909090909091	0.618801652892562	0.465086206896552	0.5125	0.554597701149425	0.532839962997225	0.520347035736418	0.448060075093867
859	0.471276595744681	0.433522727272727	0.525	0.415289256198347	0.526724137931034	0.531597222222222	0.509578544061303	0.396854764107308	0.45465812848585	0.67459324155194
860	0.652659574468085	0.656818181818182	0.661363636363636	0.539256198347107	0.315948275862069	0.397916666666667	0.626436781609195	0.471785383903793	0.612270192109068	0.515644555694618
861	0.395478723404255	0.344886363636364	0.459090909090909	0.382231404958678	0.634913793103448	0.555555555555556	0.424329501915709	0.528214616096207	0.425118777112167	0.470588235294118
862	0.578947368421053	0.558088235294118	0.627083333333333	0.477124183006536	0.369375	0.478472222222222	0.613888888888889	0.618993135011442	0.587889626980072	0.428792569659443
863	0.361702127659574	0.395454545454545	0.286931818181818	0.599173553719008	0.603448275862069	0.694444444444444	0.546934865900383	0.407030527289547	0.371824003305102	0.553191489361702
864	0.551329787234043	0.518181818181818	0.560795454545455	0.462809917355372	0.456896551724138	0.435069444444444	0.498084291187739	0.565217391304348	0.554430902706052	0.481852315394243
865	0.571774845138702	0.660529344073648	0.479286536248562	0.68595041322314	0.307725883893496	0.622011251758087	0.810344827586207	0.521739130434783	0.56049228201919	0.514392991239049
866	0.503058510638298	0.462784090909091	0.542045454545454	0.431818181818182	0.544181034482759	0.420833333333333	0.373563218390805	0.451433857539315	0.49142739103491	0.630788485607009
867	0.504255319148936	0.525	0.464772727272727	0.559917355371901	0.522413793103448	0.452777777777778	0.459770114942529	0.57354301572618	0.519727329064243	0.403003754693367
868	0.429521276595745	0.402840909090909	0.454545454545455	0.448347107438017	0.580172413793103	0.554861111111111	0.482758620689655	0.583172147001934	0.462661660408844	0.384308510638298
869	0.278180354267311	0.314814814814815	0.215458937198068	0.566666666666667	0.708168642951252	0.743271221532091	0.503246753246753	0.535947712418301	0.329134366925065	0.474537037037037
870	0.577127659574468	0.599431818181818	0.545454545454546	0.586776859504132	0.365517241379310	0.515277777777778	0.685823754789272	0.438482886216466	0.54616814707705	0.565707133917397
871	0.445731214651225	0.518987341772152	0.361334867663982	0.669421487603306	0.492797904845046	0.653305203938115	0.67816091954023	0.394542090656799	0.434084272006675	0.64017521902378
872	0.357712765957447	0.415909090909091	0.307954545454545	0.601239669421488	0.59698275862069	0.715277777777778	0.614942528735632	0.368640148011101	0.360256145424499	0.617021276595745
873	0.449202127659574	0.465340909090909	0.442045454545455	0.49896694214876	0.481034482758621	0.663194444444444	0.682950191570881	0.413043478260870	0.441231150588721	0.613892365456821
874	0.351898734177215	0.358047016274864	0.361060880048222	0.528344671201814	0.610876699484294	0.70393811533052	0.580246913580247	0.46231884057971	0.376688453159041	0.556209150326797
875	0.559308510638298	0.514204545454545	0.580681818181818	0.427685950413223	0.483189655172414	0.372222222222222	0.399425287356322	0.419056429232192	0.527990084693245	0.56883604505632
876	0.324400754107191	0.253739930955121	0.376294591484465	0.384297520661157	0.744871235268442	0.563994374120956	0.287356321839080	0.452358926919519	0.353254067584481	0.528160200250313
877	0.509754738015608	0.444444444444444	0.55944055944056	0.372294372294372	0.510989010989011	0.457977207977208	0.426587301587302	0.430056710775047	0.491605682307361	0.553708439897698
878	0.368435227578777	0.509781357882624	0.252013808975834	0.787190082644628	0.549541684853776	0.763713080168776	0.722222222222222	0.5263644773358	0.404046725073008	0.478097622027534
879	0.433244680851064	0.374431818181818	0.457954545454545	0.393595041322314	0.590086206896552	0.529166666666667	0.423371647509579	0.378353376503238	0.420987399297666	0.642052565707134
880	0.413031914893617	0.325568181818182	0.470454545454545	0.375	0.659051724137931	0.470833333333333	0.330459770114943	0.547178538390379	0.442883701714522	0.38360450563204
881	0.561702127659575	0.530681818181818	0.578409090909091	0.488636363636364	0.445258620689655	0.427083333333333	0.516283524904215	0.563829787234043	0.562161034626617	0.400500625782228
882	0.444148936170213	0.452272727272727	0.438636363636364	0.514462809917355	0.498275862068966	0.648611111111111	0.655172413793103	0.503700277520814	0.457343524065276	0.497496871088861
883	0.636968085106383	0.7375	0.545454545454545	0.668388429752066	0.283189655172414	0.491666666666667	0.669540229885057	0.545790934320074	0.616608138814295	0.408010012515645
884	0.469414893617021	0.472727272727273	0.492613636363636	0.479338842975207	0.520258620689655	0.547222222222222	0.528735632183908	0.548566142460685	0.487089444329684	0.459324155193993
885	0.547606382978723	0.532954545454545	0.529545454545455	0.513429752066116	0.452586206896552	0.452083333333333	0.507662835249042	0.54209065679926	0.546374715967775	0.490613266583229
886	0.49906914893617	0.517329545454545	0.501136363636364	0.523760330578512	0.457112068965517	0.571527777777778	0.596743295019157	0.587419056429232	0.51879776905598	0.439299123904881
887	0.384057971014493	0.360708534621578	0.378743961352657	0.540740740740741	0.629117259552042	0.595238095238095	0.49025974025974	0.401960784313725	0.387596899224806	0.520833333333333
888	0.418351063829787	0.4375	0.377840909090909	0.549586776859504	0.588793103448276	0.570138888888889	0.498084291187739	0.549491211840888	0.447634786201198	0.378598247809762
889	0.477393617021277	0.517613636363636	0.445738636363636	0.565082644628099	0.510344827586207	0.542708333333333	0.526819923371648	0.48936170212766	0.480066102045032	0.501877346683354
890	0.491653027823241	0.471328671328671	0.502797202797203	0.454545454545455	0.503978779840849	0.515384615384615	0.496168582375479	0.445883441258094	0.479690522243714	0.603254067584481
891	0.472394290331269	0.620253164556962	0.35385500575374	0.741735537190083	0.39502400698385	0.741209563994374	0.802681992337165	0.559961315280464	0.491468295765747	0.440159574468085
892	0.468085106382979	0.607386363636364	0.348863636363636	0.735537190082645	0.427586206896552	0.7	0.752873563218391	0.412580943570768	0.455690972939475	0.554443053817272
893	0.512234042553191	0.445454545454545	0.535795454545455	0.404958677685950	0.521551724137931	0.433333333333333	0.396551724137931	0.540240518038853	0.518487915719893	0.436795994993742
894	0.529787234042553	0.503977272727273	0.517897727272727	0.506198347107438	0.471551724137931	0.468055555555556	0.53639846743295	0.505087881591119	0.524271844660194	0.420525657071339
895	0.604255319148936	0.6375	0.570454545454545	0.586776859504132	0.355172413793103	0.461111111111111	0.609195402298851	0.617946345975948	0.607312538731667	0.39549436795995
896	0.522872340425532	0.465340909090909	0.573863636363636	0.380165289256198	0.520258620689655	0.407638888888889	0.402298850574713	0.567992599444958	0.532947738070647	0.455569461827284
897	0.606117021276596	0.671022727272727	0.584659090909091	0.570247933884298	0.329741379310345	0.497222222222222	0.662835249042146	0.580943570767808	0.60049576533774	0.397997496871089
898	0.572872340425532	0.706534090909091	0.446022727272727	0.710743801652893	0.358189655172414	0.538194444444444	0.651340996168582	0.460831721470019	0.54860241969128	0.532579787234043
899	0.425265957446809	0.461363636363636	0.404829545454545	0.569214876033058	0.544396551724138	0.623958333333333	0.568965517241379	0.621646623496762	0.469117950836604	0.374217772215269
900	0.412367021276596	0.352556818181818	0.436931818181818	0.413223140495868	0.64375	0.497222222222222	0.360153256704981	0.511563367252544	0.434517661640157	0.473091364205257
901	0.445212765957447	0.444886363636364	0.427272727272727	0.50103305785124	0.572844827586207	0.525694444444444	0.43007662835249	0.637835337650324	0.488122288783309	0.295369211514393
902	0.472340425531915	0.489204545454545	0.455397727272727	0.53099173553719	0.52198275862069	0.536805555555556	0.511494252873563	0.608695652173913	0.502788680024788	0.415519399249061
903	0.353457446808511	0.344886363636364	0.359659090909091	0.442148760330579	0.644396551724138	0.65	0.452107279693487	0.567992599444958	0.401363354678785	0.367959949937422
904	0.54780500942634	0.537399309551208	0.529344073647871	0.492768595041322	0.428197293758184	0.490857946554149	0.57088122605364	0.518038852913969	0.541093032957864	0.493116395494368
905	0.627794236466469	0.69102416570771	0.565592635212888	0.588842975206612	0.323003055434308	0.451476793248945	0.613026819923372	0.590194264569843	0.619315811430955	0.392991239048811
906	0.418882978723404	0.342613636363636	0.48125	0.382231404958678	0.6375	0.490277777777778	0.354406130268199	0.567067530064755	0.451972732906424	0.351689612015019
907	0.402659574468085	0.425	0.3875	0.551652892561983	0.608620689655172	0.579166666666667	0.473180076628352	0.540240518038853	0.433381532741169	0.416770963704631
908	0.437651494748182	0.341772151898734	0.501150747986191	0.378099173553719	0.610650371017023	0.484528832630098	0.375478927203065	0.55781683626272	0.464747601168127	0.389236545682103
909	0.506117021276596	0.590909090909091	0.434659090909091	0.669421487603306	0.479310344827586	0.517361111111111	0.549808429118774	0.466234967622572	0.497211319975212	0.53441802252816
910	0.544148936170213	0.475	0.586363636363636	0.400826446280992	0.47801724137931	0.420138888888889	0.440613026819923	0.568917668825162	0.549679818219376	0.399249061326658
911	0.515755453810935	0.531070195627158	0.501726121979287	0.535123966942149	0.472719336534265	0.5028129395218	0.530651340996169	0.603481624758221	0.534864124710343	0.309840425531915
912	0.567553191489362	0.558522727272727	0.575	0.479338842975207	0.393534482758621	0.495138888888889	0.60727969348659	0.570767807585569	0.568271018384631	0.405506883604506
913	0.482446808510638	0.508522727272727	0.475	0.539256198347107	0.488362068965517	0.564583333333333	0.586206896551724	0.429694727104533	0.470770501962404	0.556320400500626
914	0.494547872340426	0.51875	0.457102272727273	0.533057851239669	0.494827586206897	0.522569444444444	0.505747126436782	0.486586493987049	0.492873373269986	0.524405506883605
915	0.629255319148936	0.583522727272727	0.677840909090909	0.40702479338843	0.427586206896552	0.279166666666667	0.354406130268199	0.617946345975948	0.626730014459822	0.337922403003755
916	0.67313829787234	0.796022727272727	0.561931818181818	0.72107438016529	0.256034482758621	0.440972222222222	0.685823754789272	0.555966697502313	0.646973765750878	0.472465581977472
917	0.626063829787234	0.615909090909091	0.636363636363636	0.454545454545455	0.376724137931034	0.369444444444444	0.467432950191571	0.475485661424607	0.592439578599463	0.452440550688360
918	0.562234042553192	0.581818181818182	0.549715909090909	0.564049586776859	0.413793103448276	0.476388888888889	0.574712643678161	0.736355226641998	0.601115472009915	0.221526908635795
919	0.414494680851064	0.412784090909091	0.419886363636364	0.481404958677686	0.538146551724138	0.661805555555556	0.596743295019157	0.575393154486586	0.450113612889899	0.48811013767209
920	0.540425531914894	0.508522727272727	0.584090909090909	0.429752066115702	0.478448275862069	0.429166666666667	0.444444444444444	0.670675300647549	0.569510431728982	0.386733416770964
921	0.462101063829787	0.510795454545454	0.415340909090909	0.576446280991736	0.477370689655172	0.635416666666667	0.645593869731801	0.49722479185939	0.469840941954142	0.505006257822278
922	0.498936170212766	0.490909090909091	0.510227272727273	0.491735537190083	0.475	0.543055555555556	0.563218390804598	0.64199814986124	0.530882049163396	0.361702127659574
923	0.400265957446808	0.377840909090909	0.437784090909091	0.440082644628099	0.620689655172414	0.565972222222222	0.455938697318008	0.620721554116559	0.449493906217724	0.429286608260325
924	0.693351063829787	0.807954545454545	0.644886363636364	0.677685950413223	0.233189655172414	0.425	0.706896551724138	0.563367252543941	0.664325552571783	0.444931163954944
925	0.485505319148936	0.400568181818182	0.544034090909091	0.369834710743802	0.524568965517241	0.498263888888889	0.471264367816092	0.580018501387604	0.506610204503202	0.403003754693367
926	0.58031914893617	0.487215909090909	0.658522727272727	0.334710743801653	0.508620689655172	0.276388888888889	0.260536398467433	0.632747456059204	0.592026440818013	0.336670838548185
927	0.64468085106383	0.61875	0.664204545454545	0.43801652892562	0.355603448275862	0.354861111111111	0.484674329501916	0.500462534690102	0.612476760999793	0.494367959949937
928	0.567154255319149	0.492329545454545	0.640909090909091	0.362603305785124	0.473922413793103	0.366666666666667	0.412835249042146	0.632284921369103	0.581801280727123	0.354818523153942
929	0.625797872340425	0.627840909090909	0.608522727272727	0.516528925619835	0.368534482758621	0.384027777777778	0.5	0.570767807585569	0.613509605453419	0.370463078848561
930	0.584308510638298	0.608522727272727	0.54375	0.551652892561983	0.378017241379310	0.476388888888889	0.582375478927203	0.496762257169288	0.564759347242305	0.504380475594493
931	0.440691489361702	0.377840909090909	0.480681818181818	0.396694214876033	0.577586206896552	0.529861111111111	0.473180076628352	0.648473635522664	0.487089444329684	0.317897371714643
932	0.455585106382979	0.447159090909091	0.467045454545455	0.489669421487603	0.5625	0.515277777777778	0.452107279693487	0.441258094357077	0.452385870687874	0.609511889862328
933	0.580851063829787	0.575568181818182	0.578977272727273	0.475206611570248	0.358620689655172	0.516666666666667	0.636973180076628	0.570767807585569	0.578599462920884	0.400500625782228
934	0.643617021276596	0.567613636363636	0.710795454545455	0.37396694214876	0.39698275862069	0.290972222222222	0.386973180076628	0.655874190564292	0.646354059078703	0.345431789737171
935	0.546143617021277	0.431534090909091	0.667045454545455	0.301652892561983	0.502801724137931	0.375	0.379310344827586	0.701202590194265	0.580665151828135	0.304130162703379
936	0.604255319148936	0.584090909090909	0.627840909090909	0.419421487603306	0.414224137931034	0.365972222222222	0.411877394636015	0.468085106382979	0.573848378434208	0.501877346683354
937	0.415292553191489	0.329261363636364	0.479545454545455	0.360537190082645	0.655387931034483	0.470833333333333	0.348659003831418	0.558741905642923	0.447324932865110	0.387984981226533
938	0.48843085106383	0.432954545454545	0.513352272727273	0.425619834710744	0.527801724137931	0.485416666666667	0.470306513409962	0.53931544865865	0.499793431109275	0.468085106382979
939	0.553723404255319	0.58125	0.551136363636364	0.486570247933884	0.416379310344828	0.494444444444444	0.562260536398467	0.631822386679001	0.571162982854782	0.375469336670839
940	0.564814814814815	0.502415458937198	0.65024154589372	0.381481481481481	0.468379446640316	0.383022774327122	0.428571428571429	0.498366013071895	0.551679586563308	0.5
941	0.560869565217391	0.558095238095238	0.543636363636364	0.489177489177489	0.424285714285714	0.462222222222222	0.537698412698413	0.499054820415879	0.546362023070098	0.506393861892583
942	0.560732561271209	0.588895281933257	0.540851553509781	0.551652892561983	0.468572675687473	0.391701828410689	0.425287356321839	0.621646623496762	0.574468085106383	0.444305381727159
943	0.461702127659574	0.403409090909091	0.490909090909091	0.412190082644628	0.523275862068965	0.5625	0.524904214559387	0.556891766882516	0.482958066515183	0.463078848560701
944	0.368351063829787	0.249715909090909	0.494318181818182	0.285123966942149	0.737931034482759	0.460416666666667	0.298850574712644	0.595744680851064	0.41912827928114	0.423028785982478
945	0.627127659574468	0.621022727272727	0.61875	0.481404958677686	0.327586206896552	0.445833333333333	0.614942528735632	0.4736355226642	0.592852716380913	0.509386733416771
946	0.447246376811594	0.437460317460317	0.430909090909091	0.510822510822511	0.548095238095238	0.56	0.509920634920635	0.44234404536862	0.446095829636202	0.593350383631714
947	0.417553191489362	0.494034090909091	0.353409090909091	0.632231404958678	0.530603448275862	0.665972222222222	0.603448275862069	0.580018501387604	0.45383185292295	0.468085106382979
948	0.468405797101449	0.471746031746032	0.443636363636364	0.521645021645022	0.505714285714286	0.571851851851852	0.561507936507937	0.524574669187146	0.481588287488909	0.48849104859335
949	0.470724637681159	0.354920634920635	0.521212121212121	0.352813852813853	0.596666666666667	0.424444444444444	0.333333333333333	0.564272211720227	0.492679680567879	0.465473145780051
950	0.355851063829787	0.356818181818182	0.333522727272727	0.528925619834711	0.674568965517241	0.595138888888889	0.42911877394636	0.714616096207216	0.436066928320595	0.272215269086358
951	0.582446808510638	0.584659090909091	0.538636363636364	0.535123966942149	0.40301724137931	0.440972222222222	0.517241379310345	0.594357076780759	0.585209667424086	0.40738423028786
952	0.506382978723404	0.513068181818182	0.486079545454545	0.533057851239669	0.463362068965517	0.541666666666667	0.584291187739464	0.460684551341351	0.496178475521586	0.553191489361702
953	0.644946808510638	0.617045454545455	0.707954545454546	0.37603305785124	0.335775862068966	0.386111111111111	0.532567049808429	0.695652173913043	0.656269365833505	0.282853566958698
954	0.255851063829787	0.188068181818182	0.308522727272727	0.357438016528926	0.78448275862069	0.679166666666667	0.371647509578544	0.518038852913969	0.314397851683536	0.438047559449312
955	0.463031914893617	0.397727272727273	0.53125	0.365702479338843	0.580172413793103	0.467361111111111	0.406130268199234	0.325624421831637	0.432348688287544	0.702127659574468
956	0.445478723404255	0.467045454545455	0.435227272727273	0.516528925619835	0.558189655172414	0.548611111111111	0.477011494252874	0.449583718778908	0.446395372856848	0.569461827284105
957	0.495212765957447	0.557954545454545	0.408522727272727	0.615702479338843	0.446120689655172	0.599305555555556	0.616858237547893	0.494912118408881	0.495145631067961	0.529411764705882
958	0.415471167369902	0.357444243520193	0.464737793851718	0.387755102040816	0.57290201593999	0.60196905766526	0.518518518518518	0.459420289855072	0.425272331154684	0.513071895424837
959	0.367335562987737	0.394993894993895	0.330419580419580	0.562770562770563	0.600274725274725	0.683048433048433	0.609126984126984	0.449905482041588	0.386138613861386	0.560102301790281
960	0.511835106382979	0.494886363636364	0.542329545454545	0.454545454545455	0.495258620689655	0.476736111111111	0.471264367816092	0.459759481961147	0.500206568890725	0.658322903629537
961	0.514627659574468	0.397727272727273	0.615625	0.301652892561983	0.563362068965517	0.360069444444444	0.315134099616858	0.51850138760407	0.515595951249742	0.528785982478098
962	0.518987341772152	0.440736478711162	0.581703107019563	0.365702479338843	0.496726320384112	0.455696202531646	0.469348659003831	0.606845513413506	0.538798498122653	0.400500625782228
963	0.617335562987737	0.721611721611722	0.525641025641026	0.655844155844156	0.324633699633700	0.472934472934473	0.636904761904762	0.404536862003781	0.568876452862678	0.618925831202046
964	0.469547872340426	0.557670454545455	0.411363636363636	0.619834710743802	0.437715517241379	0.679861111111111	0.704980842911877	0.601295097132285	0.498967155546375	0.410513141426783
965	0.470604781997187	0.504520795660036	0.452079566003617	0.545351473922903	0.483825597749648	0.59774964838256	0.610082304526749	0.452173913043478	0.466448801742919	0.55686274509804
966	0.517663043478261	0.463636363636364	0.564880952380952	0.396103896103896	0.499107142857143	0.45625	0.452380952380952	0.598298676748582	0.535669058674546	0.305626598465473
967	0.552393617021277	0.486363636363636	0.601704545454545	0.402892561983471	0.491810344827586	0.376388888888889	0.413793103448276	0.451896392229417	0.530055773600496	0.571339173967459
968	0.382142857142857	0.3625	0.3859375	0.4375	0.6375	0.606944444444444	0.438888888888889	0.523291925465838	0.413661581137309	0.508403361344538
969	0.595212765957447	0.590909090909091	0.599431818181818	0.462809917355372	0.411206896551724	0.394444444444444	0.449233716475096	0.586493987049029	0.593265854162363	0.37171464330413
970	0.531648936170213	0.521022727272727	0.513636363636364	0.497933884297521	0.479310344827586	0.450694444444444	0.471264367816092	0.484736355226642	0.521173311299318	0.53566958698373
971	0.374734042553191	0.423295454545455	0.33125	0.582644628099174	0.57198275862069	0.711111111111111	0.611111111111111	0.417206290471785	0.384218136748606	0.58072590738423
972	0.233776595744681	0.218181818181818	0.257102272727273	0.427685950413223	0.770258620689655	0.759722222222222	0.496168582375479	0.57631822386679	0.310266473869035	0.399249061326658
973	0.470212765957447	0.425568181818182	0.518181818181818	0.419421487603306	0.566810344827586	0.470138888888889	0.402298850574713	0.586031452358927	0.496178475521586	0.389862327909887
974	0.371542553191489	0.353409090909091	0.364204545454545	0.491735537190083	0.636637931034483	0.615277777777778	0.46551724137931	0.539777983348751	0.409212972526338	0.438673341677096
975	0.437765957446809	0.357954545454545	0.506818181818182	0.37603305785124	0.624568965517241	0.461805555555556	0.337164750957854	0.472710453283996	0.445569097293948	0.561952440550688
976	0.50498249394021	0.498849252013809	0.508055235903337	0.504132231404959	0.483195111305107	0.514064697609001	0.542145593869732	0.564292321924144	0.518356278681685	0.406758448060075
977	0.353723404255319	0.285227272727273	0.402272727272727	0.394628099173554	0.7	0.559722222222222	0.352490421455939	0.444958371877891	0.374096261103078	0.500625782227785
978	0.596276595744681	0.585227272727273	0.594318181818182	0.477272727272727	0.408620689655172	0.395833333333333	0.471264367816092	0.504162812210916	0.575707498450733	0.531914893617021
979	0.533776595744681	0.545454545454545	0.538068181818182	0.524793388429752	0.438362068965517	0.511111111111111	0.590996168582375	0.336725254394080	0.48977483990911	0.717146433041302
980	0.501063829787234	0.394318181818182	0.566761363636364	0.352272727272727	0.57198275862069	0.38125	0.334291187739464	0.558741905642923	0.513943400123941	0.401752190237797
981	0.430585106382979	0.498295454545455	0.38125	0.614669421487603	0.500862068965517	0.679861111111111	0.688697318007663	0.52358926919519	0.451353026234249	0.501877346683354
982	0.467021276595745	0.50625	0.439204545454545	0.576446280991736	0.518965517241379	0.555555555555556	0.540229885057471	0.620721554116559	0.501342697789713	0.411764705882353
983	0.646646916240237	0.558688147295742	0.720943613348677	0.365702479338843	0.361414229594064	0.340365682137834	0.486590038314176	0.606845513413506	0.637672090112641	0.355444305381727
984	0.517287234042553	0.559090909090909	0.471590909090909	0.579545454545455	0.502155172413793	0.451388888888889	0.462643678160920	0.525439407955597	0.519107622392068	0.420525657071339
985	0.410904255319149	0.415340909090909	0.414772727272727	0.472107438016529	0.560775862068966	0.634722222222222	0.557471264367816	0.384366327474561	0.405081594711836	0.655193992490613
986	0.446143617021277	0.457102272727273	0.449147727272727	0.503099173553719	0.526077586206897	0.598611111111111	0.558429118773946	0.462534690101758	0.449907043999174	0.526282853566959
987	0.500531914893617	0.417613636363636	0.58125	0.309917355371901	0.555603448275862	0.409027777777778	0.333333333333333	0.606382978723404	0.524065275769469	0.437421777221527
988	0.656648936170213	0.613636363636364	0.689772727272727	0.427685950413223	0.366810344827586	0.305555555555556	0.471264367816092	0.502312673450509	0.622185498863871	0.494367959949937
989	0.426994680851064	0.455113636363636	0.402556818181818	0.546487603305785	0.573275862068966	0.572569444444444	0.505747126436782	0.501387604070305	0.443606692832060	0.500625782227785
990	0.412765957446808	0.396022727272727	0.444886363636364	0.453512396694215	0.606034482758621	0.556944444444444	0.454980842911877	0.370027752081406	0.403222474695311	0.659574468085106
991	0.475132978723404	0.426420454545455	0.523863636363636	0.396694214876033	0.536853448275862	0.505208333333333	0.46360153256705	0.368177613320999	0.451249741788887	0.682102628285357
992	0.477659574468085	0.451136363636364	0.514772727272727	0.448347107438017	0.546551724137931	0.483333333333333	0.452107279693487	0.529139685476411	0.489155133236934	0.501877346683354
993	0.47463768115942	0.450549450549451	0.490675990675991	0.442640692640693	0.536172161172161	0.508547008547009	0.458333333333333	0.235822306238185	0.420146362462333	0.767902813299233
994	0.355053191489362	0.342045454545455	0.378409090909091	0.454545454545455	0.636206896551724	0.659027777777778	0.528735632183908	0.554116558741906	0.39950423466226	0.519399249061327
995	0.497491638795987	0.53052503052503	0.465034965034965	0.555194805194805	0.505494505494505	0.497863247863248	0.491071428571429	0.329867674858223	0.459319845027981	0.673913043478261
996	0.490957446808511	0.405681818181818	0.571590909090909	0.330578512396694	0.567672413793103	0.414583333333333	0.362068965517241	0.534690101757632	0.500722991117538	0.498748435544431
997	0.261436170212766	0.286931818181818	0.257386363636364	0.584710743801653	0.769827586206897	0.688194444444444	0.411877394636015	0.588344125809436	0.334435034083867	0.356695869837297
998	0.440691489361702	0.402272727272727	0.481818181818182	0.391528925619835	0.600862068965517	0.492361111111111	0.358237547892720	0.506938020351526	0.45548440404875	0.453066332916145
999	0.415425531914894	0.394318181818182	0.465340909090909	0.429752066115702	0.617672413793103	0.53125	0.417624521072797	0.558741905642923	0.447428217310473	0.4180225281602
1000	0.466685488424619	0.452071737786023	0.458087367178276	0.465367965367965	0.522727272727273	0.54978354978355	0.513888888888889	0.271266540642722	0.421739130434783	0.718670076726343
1001	0.465425531914894	0.480681818181818	0.433522727272727	0.545454545454545	0.551293103448276	0.507638888888889	0.438697318007663	0.54209065679926	0.482544928733733	0.466833541927409
1002	0.438563829787234	0.459090909090909	0.413068181818182	0.52995867768595	0.55	0.579861111111111	0.513409961685824	0.56059204440333	0.465812848585003	0.399249061326658
1003	0.560326086956522	0.629166666666667	0.490909090909091	0.623376623376623	0.371875	0.545486111111111	0.668650793650794	0.433837429111531	0.532081046855213	0.617647058823529
1004	0.404255319148936	0.422727272727273	0.38125	0.558884297520661	0.6	0.588888888888889	0.487547892720307	0.292321924144311	0.379260483371204	0.637046307884856
1005	0.596542553191489	0.604545454545454	0.621022727272727	0.504132231404959	0.392241379310345	0.421527777777778	0.545977011494253	0.518038852913969	0.579012600702334	0.501877346683354
1006	0.507712765957447	0.519886363636364	0.5125	0.518595041322314	0.461637931034483	0.541666666666667	0.584291187739464	0.567992599444958	0.521173311299318	0.406758448060075
1007	0.614782608695652	0.62031746031746	0.61030303030303	0.5	0.372380952380952	0.405185185185185	0.527777777777778	0.551984877126654	0.600044365572316	0.556265984654731
1008	0.458776595744681	0.456818181818182	0.455681818181818	0.5	0.516810344827586	0.580555555555556	0.564176245210728	0.475023126734505	0.462301177442677	0.424906132665832
1009	0.487765957446809	0.447727272727273	0.519318181818182	0.423553719008264	0.531896551724138	0.480555555555556	0.450191570881226	0.596669750231267	0.512084280107416	0.451814768460576
1010	0.457712765957447	0.438636363636364	0.467045454545455	0.46797520661157	0.546120689655172	0.536111111111111	0.482758620689655	0.621646623496762	0.494319355505061	0.334167709637046
1011	0.575	0.705113636363636	0.464204545454545	0.735537190082645	0.300431034482759	0.625694444444444	0.82375478927203	0.570767807585569	0.574054947324933	0.424280350438048
1012	0.599202127659574	0.7	0.511363636363636	0.700413223140496	0.338362068965517	0.501388888888889	0.672413793103448	0.528677150786309	0.583143978516835	0.47747183979975
1013	0.407712765957447	0.464772727272727	0.371022727272727	0.634297520661157	0.528448275862069	0.695138888888889	0.726053639846743	0.660962072155412	0.464160297459203	0.327284105131414
1014	0.370478723404255	0.463636363636364	0.285795454545455	0.681818181818182	0.598275862068966	0.679861111111111	0.5727969348659	0.499074930619796	0.39909109688081	0.469962453066333
1015	0.443085106382979	0.427272727272727	0.452840909090909	0.487603305785124	0.554310344827586	0.561111111111111	0.515325670498084	0.535615171137835	0.463747159677753	0.516896120150188
1016	0.550265957446809	0.611931818181818	0.485795454545455	0.607438016528926	0.427155172413793	0.486111111111111	0.542145593869732	0.666975023126735	0.576327205122908	0.276595744680851
1017	0.534397358282884	0.49789029535865	0.565592635212888	0.443722943722944	0.455696202531646	0.481012658227848	0.513888888888889	0.607750472589792	0.550937766410912	0.313299232736573
1018	0.477173913043478	0.465909090909091	0.492857142857143	0.489177489177489	0.485775862068966	0.586029411764706	0.602434077079107	0.523629489603025	0.487547488391726	0.5
1019	0.551595744680851	0.531818181818182	0.538636363636364	0.512396694214876	0.45948275862069	0.430555555555556	0.513409961685824	0.592969472710453	0.560834538318529	0.301627033792240
1020	0.486436170212766	0.55	0.448863636363636	0.603305785123967	0.476724137931034	0.572916666666667	0.609195402298851	0.420906567992599	0.47180334641603	0.590738423028786
1021	0.454787234042553	0.449431818181818	0.440909090909091	0.533057851239669	0.537068965517241	0.558333333333333	0.553639846743295	0.469935245143386	0.458169799628176	0.491864831038799
1022	0.403989361702128	0.473295454545455	0.322159090909091	0.675619834710744	0.559913793103448	0.654166666666667	0.603448275862069	0.463459759481961	0.417269159264615	0.453066332916145
1023	0.584574468085106	0.700568181818182	0.466477272727273	0.714876033057851	0.355172413793103	0.5125	0.630268199233716	0.412580943570768	0.54616814707705	0.55944931163955
1024	0.341489361702128	0.396590909090909	0.286079545454545	0.636363636363636	0.618534482758621	0.722916666666667	0.628352490421456	0.461609620721554	0.368312332162776	0.525657071339174
1025	0.601063829787234	0.548295454545455	0.656818181818182	0.380165289256198	0.423275862068966	0.359722222222222	0.436781609195402	0.51063829787234	0.58087172071886	0.526908635794743
1026	0.484308510638298	0.39375	0.533238636363636	0.371900826446281	0.539008620689655	0.478125	0.436781609195402	0.599444958371878	0.510018591200165	0.326658322903630
1027	0.418351063829787	0.383522727272727	0.43125	0.449380165289256	0.596551724137931	0.557638888888889	0.445402298850575	0.608695652173913	0.460855195207602	0.334167709637046
1028	0.450265957446809	0.453977272727273	0.416477272727273	0.559917355371901	0.575	0.509027777777778	0.457854406130268	0.516188714153561	0.464986573022103	0.483103879849812
1029	0.518085106382979	0.486931818181818	0.531818181818182	0.434917355371901	0.505603448275862	0.44375	0.401340996168582	0.484736355226642	0.51063829787234	0.498748435544431
1030	0.531117021276596	0.489204545454545	0.548295454545454	0.448347107438017	0.475431034482759	0.458333333333333	0.494252873563218	0.579093432007401	0.541830200371824	0.344180225281602
1031	0.450531914893617	0.589772727272727	0.339772727272727	0.733471074380165	0.459913793103448	0.69375	0.706896551724138	0.567992599444958	0.476760999793431	0.385481852315394
1032	0.522872340425532	0.457386363636364	0.571306818181818	0.386363636363636	0.482327586206897	0.46875	0.494252873563218	0.398704902867715	0.495145631067961	0.645807259073842
1033	0.559042553191489	0.530681818181818	0.600568181818182	0.440082644628099	0.509051724137931	0.33125	0.316091954022989	0.567067530064755	0.560834538318529	0.433041301627034
1034	0.474468085106383	0.530681818181818	0.431818181818182	0.608471074380165	0.475431034482759	0.60625	0.650383141762452	0.541165587419056	0.489361702127660	0.438047559449312
1035	0.409559643255295	0.401709401709402	0.431526806526807	0.463203463203463	0.565934065934066	0.628561253561254	0.531746031746032	0.295841209829868	0.383663366336634	0.750639386189258
1036	0.519946808510638	0.511079545454545	0.532102272727273	0.479338842975207	0.542456896551724	0.379513888888889	0.346743295019157	0.513413506012951	0.518487915719893	0.446808510638298
1037	0.5464583894425	0.444764096662831	0.624856156501726	0.303719008264463	0.512876473155827	0.357946554149086	0.318007662835249	0.619796484736355	0.56299541093033	0.326658322903630
1038	0.444946808510638	0.373863636363636	0.498295454545455	0.380165289256198	0.59051724137931	0.497916666666667	0.404214559386973	0.612395929694727	0.482338359843008	0.354192740926158
1039	0.519148936170213	0.410795454545455	0.594318181818182	0.359504132231405	0.532758620689655	0.397222222222222	0.381226053639847	0.466234967622572	0.50733319562074	0.525657071339174
1040	0.357978723404255	0.2375	0.453977272727273	0.333677685950413	0.738793103448276	0.486111111111111	0.318965517241379	0.513413506012951	0.392687461268333	0.485607008760951
1041	0.606465997770346	0.531746031746032	0.664918414918415	0.37012987012987	0.426282051282051	0.342592592592593	0.408730158730159	0.429111531190926	0.566078346965131	0.621483375959079
1042	0.541356382978723	0.484659090909091	0.600284090909091	0.392561983471074	0.534051724137931	0.337152777777778	0.327586206896552	0.524514338575393	0.53759553811196	0.450563204005006
1043	0.624860646599777	0.562271062271062	0.677738927738928	0.336580086580087	0.418956043956044	0.306980056980057	0.351190476190476	0.521739130434783	0.601377529057254	0.505115089514066
1044	0.548404255319149	0.517613636363636	0.577272727272727	0.427685950413223	0.472413793103448	0.418055555555556	0.411877394636015	0.522664199814986	0.542656475934724	0.513141426783479
1045	0.336436170212766	0.288636363636364	0.381818181818182	0.380165289256198	0.687068965517241	0.625694444444444	0.411877394636015	0.531914893617021	0.380086758934105	0.500625782227785
1046	0.602393617021277	0.513636363636364	0.663068181818182	0.355371900826446	0.459913793103448	0.297222222222222	0.346743295019157	0.509713228492137	0.58169799628176	0.458072590738423
1047	0.387765957446809	0.268181818181818	0.492613636363636	0.326446280991736	0.697844827586207	0.474305555555556	0.338122605363985	0.591581868640148	0.433381532741169	0.40738423028786
1048	0.608510638297872	0.505113636363636	0.670454545454545	0.365702479338843	0.468534482758621	0.267361111111111	0.339080459770115	0.650323774283071	0.617847552158645	0.291614518147685
1049	0.509840425531915	0.589204545454545	0.438636363636364	0.640495867768595	0.464655172413793	0.53125	0.559386973180077	0.663274745605920	0.544102458169800	0.344180225281602
1050	0.406117021276596	0.363636363636364	0.461647727272727	0.404958677685950	0.635344827586207	0.527083333333333	0.388888888888889	0.627197039777983	0.45548440404875	0.339173967459324
1051	0.427925531914894	0.342045454545455	0.501136363636364	0.334710743801653	0.611637931034483	0.508333333333333	0.406130268199234	0.632747456059204	0.473662466432555	0.330413016270338
1052	0.411968085106383	0.441477272727273	0.388068181818182	0.574380165289256	0.552155172413793	0.645833333333333	0.618773946360153	0.584643848288622	0.450526750671349	0.426783479349187
1053	0.51968085106383	0.586931818181818	0.474431818181818	0.607438016528926	0.467241379310345	0.501388888888889	0.530651340996169	0.50786308973173	0.517041933484817	0.476846057571965
1054	0.501329787234043	0.482954545454545	0.496022727272727	0.489669421487603	0.522844827586207	0.459722222222222	0.442528735632184	0.55781683626272	0.513943400123941	0.385481852315394
1055	0.501063829787234	0.453409090909091	0.547159090909091	0.411157024793388	0.521120689655172	0.463194444444444	0.454022988505747	0.656799259944496	0.535839702540797	0.352941176470588
1056	0.557692307692308	0.51953601953602	0.576340326340326	0.430735930735931	0.46978021978022	0.399572649572650	0.418650793650794	0.514177693761815	0.547783039173483	0.453964194373402
1057	0.562765957446808	0.591477272727273	0.515909090909091	0.568181818181818	0.451293103448276	0.414583333333333	0.475095785440613	0.528214616096207	0.555050609378228	0.478097622027534
1058	0.576521739130435	0.517460317460317	0.602424242424242	0.439393939393939	0.426190476190476	0.419259259259259	0.510912698412698	0.568998109640832	0.574755989352263	0.438618925831202
1059	0.575	0.535795454545455	0.591193181818182	0.454545454545455	0.439224137931034	0.402430555555556	0.474137931034483	0.568917668825162	0.573641809543483	0.4180225281602
1060	0.50231884057971	0.508571428571429	0.475757575757576	0.519480519480519	0.477619047619048	0.528888888888889	0.561507936507937	0.604914933837429	0.52639751552795	0.411764705882353
1061	0.492553191489362	0.436363636363636	0.527272727272727	0.423553719008264	0.530172413793103	0.470833333333333	0.448275862068966	0.64477335800185	0.52654410245817	0.331664580725907
1062	0.601329787234043	0.516477272727273	0.684090909090909	0.34297520661157	0.45	0.315972222222222	0.381226053639847	0.67622571692877	0.61805412104937	0.339173967459324
1063	0.539361702127660	0.519318181818182	0.538636363636364	0.485537190082645	0.440948275862069	0.492361111111111	0.553639846743295	0.482423681776133	0.526750671348895	0.530037546933667
1064	0.336427566807314	0.335141651597348	0.352622061482821	0.386621315192744	0.655414908579465	0.675808720112518	0.443415637860082	0.476328502415459	0.367973856209150	0.525490196078431
1065	0.551595744680851	0.538068181818182	0.572727272727273	0.475206611570248	0.440948275862069	0.460416666666667	0.513409961685824	0.555041628122109	0.552365213798802	0.483103879849812
1066	0.511436170212766	0.4875	0.532954545454545	0.46900826446281	0.510344827586207	0.453472222222222	0.462643678160920	0.491211840888067	0.506920057839289	0.530663329161452
1067	0.508636363636364	0.538095238095238	0.483333333333333	0.554761904761905	0.450617283950617	0.556078431372549	0.61437908496732	0.559288537549407	0.520524118738404	0.418449197860963
1068	0.453723404255319	0.359090909090909	0.55625	0.266528925619835	0.607327586206897	0.447916666666667	0.319923371647510	0.491674375578168	0.462094608551952	0.562578222778473
1069	0.501728723404255	0.520738636363636	0.4625	0.544421487603306	0.495905172413793	0.502083333333333	0.512452107279693	0.575393154486586	0.518178062383805	0.440550688360451
1070	0.613297872340426	0.597159090909091	0.600568181818182	0.485537190082645	0.414655172413793	0.341666666666667	0.423371647509579	0.62627197039778	0.616195001032844	0.276595744680851
1071	0.348964326812428	0.319469559975889	0.375632911392405	0.435714285714286	0.678675754625122	0.611111111111111	0.425213675213675	0.573122529644269	0.399509803921569	0.355614973262032
1072	0.533510638297872	0.567045454545455	0.521590909090909	0.533057851239669	0.47198275862069	0.457638888888889	0.478927203065134	0.440333024976873	0.512703986779591	0.58072590738423
1073	0.437632978723404	0.450284090909091	0.438068181818182	0.5	0.56573275862069	0.556944444444444	0.478927203065134	0.514338575393155	0.454761412931213	0.550688360450563
1074	0.529521276595745	0.552840909090909	0.494318181818182	0.577479338842975	0.493103448275862	0.434027777777778	0.442528735632184	0.451896392229417	0.512290848998141	0.555068836045056
1075	0.443085106382979	0.46875	0.432386363636364	0.520661157024793	0.5375	0.588194444444444	0.517241379310345	0.420906567992599	0.438132617227845	0.654568210262829
1076	0.360904255319149	0.432954545454545	0.313636363636364	0.570247933884298	0.570689655172414	0.749305555555556	0.593869731800766	0.490286771507863	0.389795496798182	0.546933667083855
1077	0.310904255319149	0.220454545454545	0.407386363636364	0.307851239669422	0.737068965517241	0.611805555555556	0.35632183908046	0.506938020351526	0.354678785374923	0.560700876095119
1078	0.337234042553191	0.396022727272727	0.3	0.572314049586777	0.623275862068966	0.726388888888889	0.551724137931034	0.543015726179463	0.383185292294980	0.504380475594493
1079	0.465957446808511	0.476136363636364	0.472727272727273	0.524793388429752	0.526724137931034	0.545833333333333	0.556513409961686	0.353376503237743	0.440818012807271	0.644555694618273
1080	0.491755319148936	0.510227272727273	0.502840909090909	0.512396694214876	0.478879310344828	0.555555555555556	0.575670498084291	0.495837187789084	0.49266680437926	0.51063829787234
1081	0.540084388185654	0.564195298372514	0.507534659433394	0.532879818594104	0.442100328176278	0.486638537271449	0.527777777777778	0.510144927536232	0.533333333333333	0.474509803921569
1082	0.325175808720113	0.318866787221218	0.337552742616034	0.498866213151927	0.6727613689639	0.677918424753868	0.534979423868313	0.428019323671498	0.348366013071895	0.550326797385621
1083	0.454255319148936	0.497159090909091	0.404545454545455	0.588842975206612	0.536206896551724	0.561111111111111	0.5	0.497687326549491	0.463953728568478	0.544430538172716
1084	0.333244680851064	0.255681818181818	0.421022727272727	0.326446280991736	0.732327586206897	0.561111111111111	0.331417624521073	0.497687326549491	0.369964883288577	0.543178973717146
1085	0.319414893617021	0.371022727272727	0.274431818181818	0.566115702479339	0.668103448275862	0.700694444444444	0.488505747126437	0.428307123034228	0.343730634166495	0.600750938673342
1086	0.491223404255319	0.49375	0.455113636363636	0.539256198347107	0.509051724137931	0.508333333333333	0.5	0.489361702127660	0.490807684362735	0.459324155193993
1087	0.274468085106383	0.242613636363636	0.321306818181818	0.473140495867769	0.727155172413793	0.722916666666667	0.526819923371648	0.448658649398705	0.313365007229911	0.591989987484355
1088	0.418351063829787	0.392045454545455	0.426988636363636	0.458677685950413	0.63448275862069	0.496527777777778	0.354406130268199	0.350601295097132	0.403222474695311	0.617021276595745
1089	0.626329787234043	0.636931818181818	0.63125	0.514462809917355	0.334051724137931	0.4375	0.60536398467433	0.509713228492137	0.600289196447015	0.525657071339174
1090	0.476329787234043	0.430113636363636	0.490909090909091	0.456611570247934	0.561637931034483	0.4625	0.419540229885057	0.4736355226642	0.475728155339806	0.478097622027534
1091	0.434308510638298	0.364204545454545	0.513068181818182	0.37396694214876	0.600431034482759	0.509722222222222	0.383141762452107	0.508788159111933	0.450939888452799	0.498122653316646
1092	0.398670212765957	0.288068181818182	0.50625	0.274793388429752	0.702586206896552	0.438194444444444	0.252873563218391	0.456521739130435	0.411485230324313	0.611389236545682
1093	0.372995780590717	0.35623869801085	0.388185654008439	0.480725623582766	0.623066104078762	0.632911392405063	0.522633744855967	0.394202898550725	0.377777777777778	0.623529411764706
1094	0.428191489361702	0.360795454545455	0.451704545454545	0.37396694214876	0.611637931034483	0.507638888888889	0.398467432950192	0.357076780758557	0.412311505887213	0.635794743429287
1095	0.56929347826087	0.596022727272727	0.547619047619048	0.538961038961039	0.388392857142857	0.496527777777778	0.607142857142857	0.599243856332703	0.575981426762347	0.402813299232737
1096	0.449202127659574	0.427840909090909	0.476704545454545	0.457644628099174	0.57198275862069	0.516666666666667	0.459770114942529	0.53931544865865	0.469324519727329	0.495619524405507
1097	0.559710144927536	0.511746031746032	0.576969696969697	0.426406926406926	0.397619047619048	0.506666666666667	0.621031746031746	0.516068052930057	0.549467613132209	0.479539641943734
1098	0.382313829787234	0.367613636363636	0.401420454545455	0.459710743801653	0.621120689655172	0.612152777777778	0.481800766283525	0.365402405180389	0.378537492253667	0.638297872340426
1099	0.423404255319149	0.372159090909091	0.458522727272727	0.396694214876033	0.603879310344828	0.532638888888889	0.411877394636015	0.389916743755782	0.415823177029539	0.637672090112641
1100	0.390425531914894	0.399431818181818	0.384090909090909	0.516528925619835	0.60301724137931	0.620138888888889	0.519157088122605	0.540240518038853	0.423879363767817	0.463078848560701
1101	0.38218085106383	0.365909090909091	0.392045454545455	0.442148760330579	0.614655172413793	0.622916666666667	0.486590038314176	0.450508788159112	0.397438545755009	0.51063829787234
1102	0.407047872340426	0.390056818181818	0.426704545454545	0.5	0.624784482758621	0.541666666666667	0.425287356321839	0.483811285846439	0.424085932658542	0.538172715894869
1103	0.578723404255319	0.560227272727273	0.593181818181818	0.472107438016529	0.376293103448276	0.49375	0.626436781609195	0.493987049028677	0.559801693864904	0.574468085106383
1104	0.518351063829787	0.584090909090909	0.447727272727273	0.65599173553719	0.428879310344828	0.566666666666667	0.64463601532567	0.473172987974098	0.508262755629002	0.508760951188986
1105	0.53218085106383	0.55	0.527272727272727	0.547520661157025	0.411206896551724	0.559027777777778	0.662835249042146	0.512950971322849	0.527990084693245	0.53441802252816
1106	0.30295358649789	0.364074743821579	0.271850512356841	0.55328798185941	0.644163150492264	0.776371308016878	0.588477366255144	0.454106280193237	0.337037037037037	0.57516339869281
1107	0.461890654457312	0.450517836593786	0.482163406214039	0.452479338842975	0.531209079004801	0.549226441631505	0.511494252873563	0.471785383903793	0.464121818940342	0.570713391739675
1108	0.402127659574468	0.514204545454545	0.311931818181818	0.745867768595041	0.536206896551724	0.697222222222222	0.672413793103448	0.487974098057354	0.421193968188391	0.59386733416771
1109	0.54933110367893	0.57997557997558	0.502331002331002	0.564935064935065	0.452380952380952	0.448005698005698	0.494047619047619	0.37523629489603	0.509685751183814	0.635549872122762
1110	0.598670212765957	0.552272727272727	0.647727272727273	0.433884297520661	0.471120689655172	0.288888888888889	0.369731800766284	0.6577243293247	0.611857054327618	0.306633291614518
1111	0.50531914893617	0.596022727272727	0.403409090909091	0.692148760330578	0.440086206896552	0.582638888888889	0.634099616858238	0.498612395929695	0.503821524478414	0.485607008760951
1112	0.334574468085106	0.331818181818182	0.337215909090909	0.497933884297521	0.683189655172414	0.637152777777778	0.46360153256705	0.556429232192414	0.384218136748606	0.386733416770964
1113	0.428723404255319	0.431818181818182	0.409659090909091	0.520661157024793	0.580387931034483	0.556597222222222	0.460727969348659	0.480573543015726	0.440198306135096	0.486232790988736
1114	0.409574468085106	0.397727272727273	0.408522727272727	0.456611570247934	0.539224137931035	0.672916666666667	0.60727969348659	0.364477335800185	0.39950423466226	0.575719649561952
1115	0.505851063829787	0.571022727272727	0.459090909090909	0.609504132231405	0.424568965517241	0.60625	0.689655172413793	0.563829787234043	0.518901053501343	0.431789737171464
1116	0.445478723404255	0.471590909090909	0.432954545454545	0.588842975206612	0.501724137931035	0.639583333333333	0.71455938697318	0.520814061054579	0.462301177442677	0.543178973717146
1117	0.426329787234043	0.519886363636364	0.365340909090909	0.679752066115702	0.487931034482759	0.711805555555556	0.737547892720307	0.628122109158187	0.47139020863458	0.314142678347935
1118	0.374468085106383	0.403125	0.350568181818182	0.551652892561983	0.603879310344828	0.660416666666667	0.542145593869732	0.486586493987049	0.39950423466226	0.506883604505632
1119	0.577659574468085	0.590909090909091	0.561079545454545	0.554752066115702	0.408189655172414	0.445486111111111	0.552681992337165	0.573080481036078	0.576533774013634	0.370463078848561
1120	0.513031914893617	0.508238636363636	0.515625	0.502066115702479	0.467456896551724	0.518402777777778	0.565134099616858	0.59204440333025	0.530675480272671	0.434292866082603
1121	0.317532992189604	0.336018411967779	0.281933256616801	0.613636363636364	0.680052378873854	0.686357243319269	0.524904214559387	0.403330249768733	0.336879432624113	0.600750938673342
1122	0.542021276595745	0.610227272727273	0.482386363636364	0.634297520661157	0.399568965517241	0.552083333333333	0.664750957854406	0.559666975023127	0.545961578186325	0.414267834793492
1123	0.60718085106383	0.553977272727273	0.673011363636364	0.404958677685950	0.407327586206897	0.369444444444444	0.486590038314176	0.663737280296022	0.61970667217517	0.338548185231539
1124	0.568351063829787	0.738636363636364	0.450568181818182	0.758264462809917	0.325	0.603472222222222	0.754789272030651	0.604995374653099	0.576533774013633	0.396745932415519
1125	0.60093085106383	0.672443181818182	0.528977272727273	0.627066115702479	0.309267241379310	0.54375	0.730842911877395	0.544865864939871	0.588411485230324	0.44055068836045
1126	0.531914893617021	0.523295454545455	0.519886363636364	0.489669421487603	0.480603448275862	0.447916666666667	0.46551724137931	0.564292321924144	0.539144804792398	0.3729662077597
1127	0.443351063829787	0.514772727272727	0.382386363636364	0.619834710743802	0.473706896551724	0.690277777777778	0.695402298850575	0.488436632747456	0.4534187151415	0.525657071339174
1128	0.324468085106383	0.234659090909091	0.409659090909091	0.332644628099174	0.763362068965517	0.534027777777778	0.272030651340996	0.419981498612396	0.345796323073745	0.55944931163955
1129	0.506382978723404	0.5	0.516477272727273	0.481404958677686	0.461206896551724	0.545833333333333	0.595785440613027	0.48936170212766	0.502582111134063	0.513141426783479
1130	0.360106382978723	0.281818181818182	0.417613636363636	0.361570247933884	0.690086206896552	0.559027777777778	0.358237547892720	0.57354301572618	0.407766990291262	0.350438047559449
1131	0.583909574468085	0.64375	0.497443181818182	0.652892561983471	0.376293103448276	0.480208333333333	0.613026819923372	0.459759481961147	0.556186738277215	0.540675844806007
1132	0.427393617021277	0.490909090909091	0.360795454545455	0.609504132231405	0.560344827586207	0.592361111111111	0.509578544061303	0.463459759481961	0.435447221648420	0.51188986232791
1133	0.402393617021277	0.463068181818182	0.346022727272727	0.596074380165289	0.524137931034483	0.715972222222222	0.668582375478927	0.407030527289547	0.403429043586036	0.60575719649562
1134	0.464893617021277	0.464204545454545	0.45	0.506198347107438	0.540948275862069	0.525694444444444	0.485632183908046	0.502312673450509	0.473249328651105	0.436795994993742
1135	0.551183269124931	0.584086799276673	0.52301495972382	0.551948051948052	0.428571428571429	0.480309423347398	0.543650793650794	0.584120982986768	0.558610400682012	0.365728900255754
1136	0.578037904124861	0.557387057387057	0.575174825174825	0.487012987012987	0.421245421245421	0.423076923076923	0.498015873015873	0.418714555765595	0.541756349547998	0.563938618925831
1137	0.622630992196210	0.578144078144078	0.656759906759907	0.392857142857143	0.404761904761905	0.334757834757835	0.407738095238095	0.485822306238185	0.591476538958244	0.491048593350384
1138	0.51968085106383	0.542045454545454	0.485511363636364	0.551652892561983	0.456896551724138	0.517708333333333	0.549808429118774	0.506938020351526	0.516835364594092	0.435544430538173
1139	0.351355166572558	0.407854050711194	0.298110979929162	0.64069264069264	0.623144712430427	0.688311688311688	0.569444444444444	0.311909262759924	0.342282608695652	0.671355498721228
1140	0.407712765957447	0.3625	0.422159090909091	0.429752066115702	0.616379310344828	0.553472222222222	0.438697318007663	0.505087881591119	0.429456723817393	0.428035043804756
1141	0.467287234042553	0.494318181818182	0.444034090909091	0.533057851239669	0.475	0.625347222222222	0.647509578544061	0.553654024051804	0.486676306548234	0.412390488110138
1142	0.546808510638298	0.515340909090909	0.567613636363636	0.427685950413223	0.485775862068966	0.400694444444444	0.375478927203065	0.538390379278446	0.5449287337327	0.470588235294118
1143	0.447872340425532	0.416477272727273	0.467045454545455	0.442148760330579	0.575862068965517	0.513888888888889	0.42911877394636	0.579093432007401	0.476967568684156	0.355444305381727
1144	0.632045088566828	0.611916264090177	0.663768115942029	0.47037037037037	0.391304347826087	0.331262939958592	0.444805194805195	0.321895424836601	0.570736434108527	0.747685185185185
1145	0.518085106382979	0.472727272727273	0.526136363636364	0.435950413223140	0.540086206896552	0.388194444444444	0.354406130268199	0.422756706753006	0.496798182193762	0.525657071339174
1146	0.533377659574468	0.525568181818182	0.530965909090909	0.481404958677686	0.464224137931035	0.470486111111111	0.505747126436782	0.646623496762257	0.558665564965916	0.350438047559449
1147	0.620744680851064	0.572727272727273	0.68125	0.394628099173554	0.435344827586207	0.288888888888889	0.365900383141762	0.530064754856614	0.60049576533774	0.448060075093867
1148	0.458244680851064	0.339772727272727	0.551136363636364	0.314049586776860	0.640948275862069	0.381944444444444	0.283524904214559	0.589269195189639	0.487502582111134	0.355444305381727
1149	0.518882978723404	0.443181818181818	0.572159090909091	0.387396694214876	0.55	0.370138888888889	0.316091954022989	0.493524514338575	0.513323693451766	0.443679599499374
1150	0.410106382978723	0.455681818181818	0.363352272727273	0.579545454545455	0.542672413793103	0.665625	0.602490421455939	0.474560592044403	0.424499070439992	0.612015018773467
1151	0.643085106382979	0.603409090909091	0.671022727272727	0.40702479338843	0.401293103448276	0.285416666666667	0.372605363984674	0.60777058279371	0.63519933897955	0.344180225281602
1152	0.331807164018314	0.317031070195627	0.322784810126582	0.427685950413223	0.701003928415539	0.615330520393812	0.348659003831418	0.357076780758557	0.337505214851898	0.663329161451815
1153	0.568617021276596	0.494886363636364	0.673295454545454	0.332644628099174	0.496120689655172	0.327083333333333	0.349616858237548	0.518038852913969	0.557322867176203	0.494367959949937
1154	0.470478723404255	0.476136363636364	0.477272727272727	0.479338842975207	0.509913793103448	0.561111111111111	0.542145593869732	0.581868640148011	0.495352199958686	0.355444305381727
1155	0.593397745571659	0.529790660225443	0.638647342995169	0.357407407407407	0.446640316205534	0.343685300207039	0.391233766233766	0.401143790849673	0.555232558139535	0.565972222222222
1156	0.528058510638298	0.475852272727273	0.547727272727273	0.435950413223140	0.495905172413793	0.433333333333333	0.454022988505747	0.618871415356152	0.548337120429663	0.317897371714643
1157	0.501329787234043	0.463636363636364	0.560227272727273	0.388429752066116	0.578879310344828	0.369444444444444	0.302681992337165	0.601295097132285	0.523652137988019	0.337922403003755
1158	0.435771276595745	0.395454545454545	0.446306818181818	0.448347107438017	0.593103448275862	0.517708333333333	0.434865900383142	0.565217391304348	0.464780004131378	0.425531914893617
1159	0.484574468085106	0.492613636363636	0.458522727272727	0.56198347107438	0.5125	0.520138888888889	0.517241379310345	0.416281221091582	0.469324519727329	0.627033792240300
1160	0.346542553191489	0.328409090909091	0.396590909090909	0.415289256198347	0.684913793103448	0.602777777777778	0.402298850574713	0.56059204440333	0.394340012394133	0.466833541927409
1161	0.295362318840580	0.308571428571429	0.283636363636364	0.534632034632035	0.73095238095238	0.663703703703704	0.408730158730159	0.493383742911153	0.341836734693878	0.498721227621483
1162	0.441489361702128	0.406818181818182	0.470738636363636	0.441115702479339	0.615948275862069	0.465972222222222	0.347701149425287	0.584643848288622	0.47345589754183	0.405506883604506
1163	0.553191489361702	0.475	0.6375	0.353305785123967	0.481465517241379	0.390972222222222	0.413793103448276	0.593894542090657	0.562280520553605	0.421777221526909
1164	0.591755319148936	0.575568181818182	0.608806818181818	0.471074380165289	0.438362068965517	0.359722222222222	0.434865900383142	0.614246068455134	0.596777525304689	0.396745932415519
1165	0.502127659574468	0.505113636363636	0.504545454545455	0.481404958677686	0.499137931034483	0.495486111111111	0.501915708812261	0.527289546716004	0.50774633340219	0.448060075093867
1166	0.573936170212766	0.5875	0.577272727272727	0.518595041322314	0.387068965517241	0.488888888888889	0.611111111111111	0.686401480111008	0.599049783102665	0.354192740926158
1167	0.417553191489362	0.513636363636364	0.334375	0.68801652892562	0.526293103448276	0.672569444444444	0.653256704980843	0.533765032377428	0.443503408386697	0.476846057571965
1168	0.539627659574468	0.504545454545455	0.539772727272727	0.466942148760331	0.507327586206897	0.384722222222222	0.390804597701149	0.552266419981499	0.542449907043999	0.44305381727159
1169	0.602916895982389	0.570223025919228	0.628308400460299	0.485930735930736	0.41003616636528	0.376933895921238	0.506944444444444	0.603969754253308	0.603154305200341	0.349104859335038
1170	0.514095744680851	0.565340909090909	0.440909090909091	0.607438016528926	0.467241379310345	0.515972222222222	0.544061302681992	0.592506938020351	0.531708324726296	0.409887359198999
1171	0.449202127659574	0.432954545454545	0.452272727272727	0.480371900826446	0.541810344827586	0.565277777777778	0.531609195402299	0.57354301572618	0.476967568684156	0.424280350438048
1172	0.508244680851064	0.546590909090909	0.465625	0.613636363636364	0.456034482758621	0.549652777777778	0.611111111111111	0.501387604070305	0.506713488948564	0.479349186483104
1173	0.445569620253165	0.46172393007836	0.466546112115732	0.496598639455782	0.497421472105016	0.639943741209564	0.625514403292181	0.414492753623188	0.438562091503268	0.610457516339869
1174	0.396808510638298	0.318181818181818	0.498863636363636	0.347107438016529	0.602155172413793	0.604861111111111	0.477011494252874	0.517113783533765	0.423672794877092	0.531914893617021
1175	0.469946808510638	0.476704545454545	0.460227272727273	0.518595041322314	0.54051724137931	0.513194444444445	0.455938697318008	0.532839962997225	0.483990910968808	0.491864831038799
1176	0.411702127659574	0.398863636363636	0.441761363636364	0.435950413223141	0.596120689655172	0.575694444444444	0.46551724137931	0.633672525439408	0.461268332989052	0.341677096370463
1177	0.466738486399138	0.434407364787112	0.512082853855006	0.456611570247934	0.554343081623745	0.49929676511955	0.457854406130268	0.495837187789084	0.473299958281185	0.544430538172716
1178	0.468635724331927	0.471971066907776	0.467450271247740	0.467120181405896	0.493202062822316	0.588607594936709	0.554526748971193	0.517874396135266	0.479738562091503	0.454248366013072
1179	0.390425531914894	0.432954545454545	0.34375	0.570247933884298	0.584051724137931	0.650694444444444	0.545977011494253	0.462534690101758	0.406527576946912	0.536921151439299
1180	0.360638297872340	0.240909090909091	0.467613636363636	0.272727272727273	0.716379310344828	0.515277777777778	0.28544061302682	0.634597594819611	0.421813674860566	0.335419274092616
1181	0.461603375527426	0.468957203134418	0.441832429174201	0.519274376417234	0.558837318330989	0.507735583684951	0.454732510288066	0.411594202898551	0.450326797385621	0.605228758169935
1182	0.478457446808511	0.461363636363636	0.513636363636364	0.454545454545455	0.542672413793103	0.4875	0.444444444444444	0.449583718778908	0.472009915306755	0.58072590738423
1183	0.351063829787234	0.360227272727273	0.360795454545455	0.502066115702479	0.630172413793103	0.679166666666667	0.505747126436782	0.443108233117484	0.371617434414377	0.529411764705882
1184	0.538829787234043	0.548295454545455	0.501704545454545	0.553719008264463	0.455172413793103	0.470833333333333	0.530651340996169	0.497687326549491	0.529642635819046	0.51063829787234
1185	0.469946808510638	0.478977272727273	0.497727272727273	0.483471074380165	0.519396551724138	0.547222222222222	0.522988505747126	0.375578168362627	0.448874199545548	0.648310387984981
1186	0.548936170212766	0.614772727272727	0.491477272727273	0.609504132231405	0.406465517241379	0.522916666666667	0.616858237547893	0.546716003700278	0.548440404875026	0.448060075093867
1187	0.376595744680851	0.39375	0.386363636363636	0.506198347107438	0.603879310344828	0.654861111111111	0.551724137931034	0.524051803885291	0.409419541417063	0.45369211514393
1188	0.592952127659575	0.597159090909091	0.561647727272727	0.535123966942149	0.412068965517241	0.398958333333333	0.475095785440613	0.62904717853839	0.601012187564553	0.332916145181477
1189	0.510724637681159	0.386031746031746	0.590909090909091	0.341991341991342	0.558095238095238	0.382222222222222	0.357142857142857	0.593572778827977	0.5301685891748	0.469309462915601
1190	0.430880713489409	0.420634920634921	0.442890442890443	0.495670995670996	0.572344322344322	0.564102564102564	0.498015873015873	0.396975425330813	0.423159707275075	0.534526854219949
1191	0.372074468085106	0.365909090909091	0.371590909090909	0.516528925619835	0.637931034482759	0.611805555555556	0.475095785440613	0.470860314523589	0.394133443503408	0.461827284105131
1192	0.466489361702128	0.471022727272727	0.484659090909091	0.46900826446281	0.518534482758621	0.557638888888889	0.517241379310345	0.396854764107308	0.450939888452799	0.612015018773467
1193	0.447262479871176	0.469404186795491	0.451207729468599	0.522222222222222	0.537549407114625	0.576604554865424	0.532467532467533	0.331699346405229	0.424418604651163	0.761574074074074
1194	0.364095744680851	0.296022727272727	0.440340909090909	0.378099173553719	0.701293103448276	0.530555555555556	0.329501915708812	0.479185938945421	0.389795496798182	0.515644555694618
1195	0.542553191489362	0.494318181818182	0.563068181818182	0.448347107438017	0.494827586206897	0.397222222222222	0.401340996168582	0.603607770582794	0.556083453831853	0.324780976220275
1196	0.399468085106383	0.380681818181818	0.433522727272727	0.43801652892562	0.601724137931035	0.598611111111111	0.484674329501916	0.588806660499537	0.441644288370171	0.441176470588235
1197	0.388829787234043	0.405113636363636	0.390340909090909	0.543388429752066	0.60301724137931	0.624305555555556	0.574712643678161	0.45790934320074	0.404255319148936	0.550688360450563
1198	0.452393617021277	0.340340909090909	0.55625	0.269628099173554	0.638793103448276	0.400694444444444	0.231800766283525	0.562442183163737	0.476967568684156	0.405506883604506
1199	0.543085106382979	0.614772727272727	0.490909090909091	0.640495867768595	0.412931034482759	0.527777777777778	0.620689655172414	0.486586493987049	0.530468911381946	0.513141426783479
1200	0.541517857142857	0.3125	0.64609375	0.291666666666667	0.5825	0.389583333333333	0.372222222222222	0.529503105590062	0.538834951456311	0.470588235294118
1201	0.545212765957447	0.569318181818182	0.521590909090909	0.580578512396694	0.413362068965517	0.521527777777778	0.622605363984674	0.464384828862165	0.527163809130345	0.553191489361702
1202	0.368351063829787	0.328409090909091	0.429545454545455	0.353305785123967	0.667672413793103	0.573611111111111	0.367816091954023	0.493061979648474	0.396199132410659	0.574468085106383
1203	0.309840425531915	0.260227272727273	0.357386363636364	0.43801652892562	0.718103448275862	0.645138888888889	0.440613026819923	0.485661424606846	0.349101425325346	0.540675844806007
1204	0.650764895330113	0.548309178743961	0.75024154589372	0.333333333333333	0.41501976284585	0.245859213250518	0.402597402597403	0.462418300653595	0.613533591731266	0.486111111111111
1205	0.601861702127660	0.617045454545455	0.607670454545455	0.564049586776859	0.381465517241379	0.425347222222222	0.545977011494253	0.469010175763182	0.572195827308407	0.586983729662078
1206	0.431914893617021	0.427840909090909	0.471022727272727	0.431818181818182	0.59051724137931	0.531944444444444	0.425287356321839	0.477335800185014	0.442057426151622	0.578222778473091
1207	0.468351063829787	0.522727272727273	0.396022727272727	0.617768595041322	0.476724137931035	0.620138888888889	0.64176245210728	0.358001850138760	0.443709977277422	0.643304130162703
1208	0.518351063829787	0.529545454545455	0.494318181818182	0.553719008264463	0.483620689655172	0.478125	0.530651340996169	0.440333024976873	0.500929560008263	0.609511889862328
1209	0.581066523027202	0.600690448791715	0.590621403912543	0.524793388429752	0.422522915757311	0.413150492264416	0.501915708812261	0.430157261794635	0.547037964121819	0.602002503128911
1210	0.545744680851064	0.598863636363636	0.543181818181818	0.559917355371901	0.391810344827586	0.554861111111111	0.662835249042146	0.556891766882516	0.548233835984301	0.520650813516896
1211	0.498404255319149	0.441477272727273	0.535795454545455	0.399793388429752	0.53448275862069	0.448611111111111	0.400383141762452	0.559666975023127	0.512084280107416	0.377972465581978
1212	0.516489361702128	0.563068181818182	0.453409090909091	0.611570247933884	0.432758620689655	0.565277777777778	0.634099616858238	0.350601295097132	0.479446395372857	0.639549436795995
1213	0.356648936170213	0.285795454545455	0.432102272727273	0.303719008264463	0.663793103448276	0.609722222222222	0.404214559386973	0.552266419981499	0.40033051022516	0.481852315394243
1214	0.57329988851728	0.586080586080586	0.544289044289044	0.545454545454545	0.422619047619048	0.433048433048433	0.517857142857143	0.299621928166352	0.510977184674989	0.617647058823529
1215	0.506329113924051	0.514959723820483	0.477560414269275	0.539256198347107	0.495416848537756	0.490857946554149	0.496168582375479	0.418593894542091	0.486649979140592	0.611389236545682
1216	0.476063829787234	0.413636363636364	0.519318181818182	0.396694214876033	0.579310344827586	0.434722222222222	0.35632183908046	0.581868640148011	0.499690146663912	0.397997496871089
1217	0.573404255319149	0.597727272727273	0.569886363636364	0.518595041322314	0.399137931034483	0.470833333333333	0.582375478927203	0.581868640148011	0.575294360669283	0.430538172715895
1218	0.549202127659574	0.436931818181818	0.647727272727273	0.309917355371901	0.522844827586207	0.334722222222222	0.331417624521073	0.614246068455134	0.56372650278868	0.326658322903630
1219	0.438563829787234	0.49375	0.383522727272727	0.613636363636364	0.575862068965517	0.538194444444444	0.46551724137931	0.604070305272896	0.475521586449081	0.367959949937422
1220	0.558244680851064	0.605681818181818	0.538068181818182	0.574380165289256	0.406465517241379	0.498611111111111	0.611111111111111	0.419056429232192	0.527163809130345	0.630162703379224
1221	0.516888297872340	0.535795454545455	0.482670454545455	0.571280991735537	0.462715517241379	0.515972222222222	0.558429118773946	0.459759481961147	0.504131377814501	0.573216520650814
1222	0.498803191489362	0.459090909090909	0.538352272727273	0.420454545454545	0.531034482758621	0.453125	0.409003831417625	0.410730804810361	0.479136542036769	0.644555694618273
1223	0.353191489361702	0.410795454545455	0.318465909090909	0.62396694214876	0.629310344827586	0.675347222222222	0.588122605363985	0.486123959296947	0.382978723404255	0.613892365456821
1224	0.517021276595745	0.55	0.459090909090909	0.564049586776859	0.456896551724138	0.525	0.547892720306513	0.525145067698259	0.518773466833542	0.453066332916145
1225	0.58218085106383	0.538068181818182	0.60625	0.442148760330579	0.422413793103448	0.410069444444444	0.488505747126437	0.527289546716004	0.569923569510432	0.446808510638298
1226	0.625531914893617	0.610795454545455	0.624431818181818	0.474173553719008	0.345258620689655	0.421527777777778	0.609195402298851	0.481036077705828	0.593265854162363	0.51063829787234
1227	0.495819397993311	0.532356532356532	0.452214452214452	0.562770562770563	0.482600732600733	0.537749287749288	0.533730158730159	0.374291115311909	0.468144640551012	0.59846547314578
1228	0.421808510638298	0.476704545454545	0.375568181818182	0.590909090909091	0.54051724137931	0.638888888888889	0.611111111111111	0.508325624421832	0.441127866143359	0.483103879849812
1229	0.538917317532992	0.512658227848101	0.545454545454545	0.460743801652893	0.472719336534265	0.442334739803094	0.475095785440613	0.53931544865865	0.539007092198582	0.413016270337922
1230	0.479787234042553	0.422727272727273	0.532386363636364	0.378099173553719	0.550431034482759	0.471527777777778	0.431034482758621	0.521276595744681	0.489155133236934	0.473091364205257
1231	0.605851063829787	0.559659090909091	0.635227272727273	0.40702479338843	0.411637931034483	0.365972222222222	0.46360153256705	0.592969472710453	0.602974592026441	0.316645807259074
1232	0.325	0.424404761904762	0.261931818181818	0.69047619047619	0.599107142857143	0.793055555555556	0.686507936507937	0.484877126654064	0.360700717602364	0.520460358056266
1233	0.414908579465541	0.424352019288728	0.416515973477999	0.464852607709751	0.573839662447257	0.60196905766526	0.495884773662551	0.42512077294686	0.417211328976035	0.619607843137255
1234	0.426063829787234	0.536931818181818	0.341477272727273	0.673553719008265	0.504741379310345	0.685416666666667	0.67816091954023	0.565217391304348	0.457136955174551	0.391739674593242
1235	0.472606382978723	0.5125	0.424431818181818	0.605371900826446	0.52198275862069	0.536111111111111	0.519157088122605	0.445420906567993	0.466432555257178	0.5
1236	0.386968085106383	0.476704545454545	0.327272727272727	0.634297520661157	0.527586206896552	0.750694444444444	0.706896551724138	0.518038852913969	0.416029745920264	0.516896120150188
1237	0.51207729468599	0.566022544283414	0.402898550724638	0.7	0.428853754940711	0.580745341614907	0.668831168831169	0.441176470588235	0.498062015503876	0.590277777777778
1238	0.63404255319149	0.560795454545455	0.735227272727273	0.382231404958678	0.448275862068966	0.233333333333333	0.335249042145594	0.488899167437558	0.601528609791365	0.474968710888611
1239	0.444414893617021	0.507954545454545	0.403125	0.59297520661157	0.557758620689655	0.552083333333333	0.482758620689655	0.419056429232192	0.438752323900021	0.594493116395494
1240	0.393882978723404	0.427272727272727	0.355681818181818	0.59504132231405	0.629741379310345	0.568055555555556	0.469348659003831	0.467622571692877	0.410452385870688	0.470588235294118
1241	0.557845744680851	0.526420454545455	0.567045454545455	0.450413223140496	0.463577586206897	0.407638888888889	0.436781609195402	0.472710453283996	0.538731667010948	0.459324155193993
1242	0.526861702127660	0.531818181818182	0.532386363636364	0.524793388429752	0.4625	0.490277777777778	0.538314176245211	0.462534690101758	0.512497417888866	0.623904881101377
1243	0.604521276595745	0.689772727272727	0.541477272727273	0.634297520661157	0.364224137931034	0.445833333333333	0.579501915708812	0.513413506012951	0.58417682297046	0.483103879849812
1244	0.621409574468085	0.698863636363636	0.529545454545455	0.68698347107438	0.324568965517241	0.465625	0.649425287356322	0.497687326549491	0.593782276389176	0.523153942428035
1245	0.475797872340426	0.529545454545455	0.439204545454545	0.572314049586777	0.497413793103448	0.567361111111111	0.559386973180077	0.590656799259945	0.501342697789713	0.467459324155194
1246	0.391489361702128	0.339772727272727	0.408522727272727	0.432851239669422	0.633620689655172	0.568055555555556	0.438697318007663	0.582793709528215	0.434207808304069	0.330413016270338
1247	0.499202127659574	0.473863636363636	0.503409090909091	0.481404958677686	0.482327586206897	0.530555555555556	0.557471264367816	0.580018501387604	0.517248502375542	0.385481852315394
1248	0.465691489361702	0.524431818181818	0.392329545454545	0.631198347107438	0.484051724137931	0.615277777777778	0.626436781609195	0.635522664199815	0.503614955587689	0.331664580725907
1249	0.514361702127660	0.508238636363636	0.488068181818182	0.515495867768595	0.498275862068966	0.465277777777778	0.467432950191571	0.445420906567993	0.498967155546375	0.64017521902378
1250	0.511170212765957	0.51875	0.503977272727273	0.534090909090909	0.452586206896552	0.547222222222222	0.60632183908046	0.651248843663275	0.542449907043999	0.287859824780976
1251	0.584308510638298	0.6375	0.532386363636364	0.580578512396694	0.341810344827586	0.534722222222222	0.68007662835249	0.511563367252544	0.568064449493906	0.506883604505632
1252	0.424202127659574	0.385227272727273	0.472443181818182	0.400826446280992	0.615086206896552	0.5125	0.396551724137931	0.61054579093432	0.465812848585003	0.409261576971214
1253	0.530053191489362	0.611931818181818	0.454545454545455	0.638429752066116	0.417672413793103	0.554166666666667	0.624521072796935	0.425531914893617	0.506713488948564	0.571964956195244
1254	0.533510638297872	0.498863636363636	0.542045454545455	0.454545454545455	0.475	0.452777777777778	0.490421455938697	0.559666975023127	0.539351373683123	0.401752190237797
1255	0.563031914893617	0.521590909090909	0.636363636363636	0.444214876033058	0.540948275862069	0.269444444444444	0.300766283524904	0.623034227567068	0.576327205122908	0.316645807259074
1256	0.50531914893617	0.561363636363636	0.444886363636364	0.634297520661157	0.457758620689655	0.554166666666667	0.613026819923372	0.506012950971323	0.505474075604214	0.486858573216521
1257	0.609042553191489	0.651704545454545	0.564204545454545	0.543388429752066	0.368103448275862	0.427777777777778	0.522988505747126	0.622571692876966	0.612063623218343	0.415519399249061
1258	0.446409574468085	0.478409090909091	0.405681818181818	0.568181818181818	0.554956896551724	0.551388888888889	0.46551724137931	0.631822386679001	0.487812435447222	0.342928660826033
1259	0.49281914893617	0.527840909090909	0.459090909090909	0.559917355371901	0.505603448275862	0.509722222222222	0.511494252873563	0.393154486586494	0.470563933071679	0.586983729662078
1260	0.595212765957447	0.563636363636364	0.6125	0.464876033057851	0.464655172413793	0.308333333333333	0.363984674329502	0.567992599444958	0.589134476347862	0.391739674593242
1261	0.682313829787234	0.662784090909091	0.734090909090909	0.403925619834711	0.366594827586207	0.238888888888889	0.382183908045977	0.631359851988899	0.670832472629622	0.339173967459324
1262	0.512765957446809	0.515909090909091	0.514772727272727	0.485537190082645	0.529310344827586	0.419444444444444	0.373563218390805	0.613783533765032	0.535426564759347	0.394868585732165
1263	0.542553191489362	0.434090909090909	0.627272727272727	0.330578512396694	0.557327586206897	0.296527777777778	0.272030651340996	0.672525439407956	0.571576120636232	0.261576971214018
1264	0.447074468085106	0.4	0.461931818181818	0.434917355371901	0.58448275862069	0.502083333333333	0.421455938697318	0.528214616096207	0.465193141912828	0.411764705882353
1265	0.565159574468085	0.529545454545455	0.597727272727273	0.415289256198347	0.441379310344828	0.424305555555556	0.459770114942529	0.570305272895467	0.566205329477381	0.422403003754693
1266	0.535652173913044	0.528888888888889	0.525454545454546	0.508658008658009	0.451428571428571	0.484444444444444	0.53968253968254	0.399338374291115	0.503549245785271	0.599744245524297
1267	0.523670212765957	0.498011363636364	0.574147727272727	0.427685950413223	0.526939655172414	0.394791666666667	0.380268199233716	0.583718778908418	0.536975831439785	0.399249061326658
1268	0.521542553191489	0.398295454545455	0.627272727272727	0.296487603305785	0.604741379310345	0.275	0.215517241379310	0.438482886216466	0.502995248915513	0.528160200250313
1269	0.656648936170213	0.696022727272727	0.636931818181818	0.559917355371901	0.328448275862069	0.367361111111111	0.540229885057471	0.678075855689177	0.661433588101632	0.315394242803504
1270	0.595596432552954	0.494505494505494	0.694638694638695	0.294372294372294	0.502289377289377	0.252136752136752	0.233134920634921	0.513232514177694	0.576840292724925	0.462915601023018
1271	0.478989361702128	0.483238636363636	0.436931818181818	0.542355371900826	0.513362068965517	0.533333333333333	0.515325670498084	0.538390379278446	0.49225366659781	0.461827284105131
1272	0.675265957446809	0.748295454545455	0.600568181818182	0.677685950413223	0.256034482758621	0.435416666666667	0.695402298850575	0.493061979648474	0.634579632307374	0.503128911138924
1273	0.473913043478261	0.444444444444444	0.483030303030303	0.445887445887446	0.513333333333333	0.545925925925926	0.509920634920635	0.440453686200378	0.46606033717835	0.652173913043478
1274	0.463563829787234	0.425568181818182	0.49375	0.435950413223140	0.514224137931034	0.571875	0.553639846743295	0.601295097132285	0.494319355505061	0.375469336670839
1275	0.439361702127660	0.523295454545455	0.344886363636364	0.659090909090909	0.50301724137931	0.653472222222222	0.664750957854406	0.511100832562442	0.45548440404875	0.434292866082603
1276	0.653333333333333	0.634285714285714	0.682424242424242	0.461038961038961	0.351904761904762	0.338518518518518	0.503968253968254	0.568998109640832	0.633540372670807	0.485294117647059
1277	0.652925531914894	0.685795454545455	0.623295454545455	0.553719008264463	0.371551724137931	0.307638888888889	0.423371647509579	0.661424606845513	0.65482338359843	0.310387984981227
1278	0.67845744680851	0.609659090909091	0.741477272727273	0.369834710743802	0.408620689655172	0.18125	0.312260536398467	0.588344125809436	0.658335054740756	0.340425531914894
1279	0.458244680851064	0.498863636363636	0.440625	0.569214876033058	0.520258620689655	0.576388888888889	0.556513409961686	0.559204440333025	0.480685808717207	0.38360450563204
1280	0.381434599156118	0.399638336347197	0.388185654008439	0.480725623582766	0.604313173933427	0.639943741209564	0.506172839506173	0.391304347826087	0.383660130718954	0.633986928104575
1281	0.490014064697609	0.434599156118143	0.514767932489452	0.426303854875283	0.503984997655884	0.518987341772152	0.510288065843621	0.423188405797101	0.474945533769063	0.549019607843137
1282	0.549734042553191	0.559090909090909	0.524715909090909	0.524793388429752	0.460344827586207	0.434027777777778	0.466475095785441	0.664199814986124	0.575294360669283	0.342928660826033
1283	0.458404558404558	0.526251526251526	0.390720390720391	0.630385487528345	0.531339031339031	0.556980056980057	0.526748971193416	0.538164251207729	0.476567656765677	0.426143790849673
1284	0.422030702935632	0.319332566168009	0.524741081703107	0.361570247933884	0.648188563945875	0.464838255977496	0.371647509578544	0.50786308973173	0.441385064664164	0.463078848560701
1285	0.579521276595745	0.540340909090909	0.597159090909091	0.448347107438017	0.447844827586207	0.376388888888889	0.425287356321839	0.490286771507863	0.559595124974179	0.530663329161452
1286	0.379787234042553	0.3875	0.379545454545455	0.512396694214876	0.6	0.652777777777778	0.555555555555556	0.544403330249769	0.416649452592440	0.456195244055069
1287	0.433342310799892	0.412543153049482	0.480437284234753	0.43801652892562	0.55303360977739	0.588607594936709	0.53639846743295	0.549491211840888	0.459532749269921	0.453066332916145
1288	0.494202898550725	0.422222222222222	0.561212121212121	0.376623376623377	0.548571428571429	0.439259259259259	0.400793650793651	0.573724007561437	0.512866015971606	0.508951406649616
1289	0.49507735583685	0.447257383966245	0.543098251959011	0.419501133786848	0.514299109235818	0.490857946554149	0.488683127572016	0.483091787439614	0.492374727668845	0.52156862745098
1290	0.459840425531915	0.48125	0.460227272727273	0.502066115702479	0.545258620689655	0.531944444444444	0.446360153256705	0.463459759481961	0.460648626316877	0.575719649561952
1291	0.494414893617021	0.538636363636364	0.461931818181818	0.586776859504132	0.451293103448276	0.593055555555556	0.653256704980843	0.513413506012951	0.498657302210287	0.514392991239049
1292	0.695652173913043	0.685185185185185	0.766183574879227	0.440740740740741	0.297101449275362	0.315734989648033	0.532467532467533	0.59640522875817	0.676033591731266	0.414351851851852
1293	0.445744680851064	0.586363636363636	0.329545454545455	0.772727272727273	0.454741379310345	0.714583333333333	0.791187739463602	0.524051803885291	0.463334021896302	0.469336670838548
1294	0.390159574468085	0.388068181818182	0.427272727272727	0.465909090909091	0.601724137931034	0.622916666666667	0.531609195402299	0.490749306197965	0.412518074777938	0.545056320400501
1295	0.443085106382979	0.409090909090909	0.475568181818182	0.430785123966942	0.623706896551724	0.449305555555556	0.307471264367816	0.45004625346901	0.444536252840322	0.613892365456821
1296	0.629787234042553	0.600568181818182	0.646022727272727	0.460743801652893	0.406896551724138	0.311111111111111	0.412835249042146	0.611470860314524	0.625697170006197	0.362953692115144
1297	0.4189852700491	0.535547785547786	0.335664335664336	0.714876033057851	0.530946065428824	0.661680911680912	0.632183908045977	0.333655705996132	0.400212765957447	0.621010638297872
1298	0.562234042553192	0.526704545454545	0.601420454545455	0.40599173553719	0.459051724137931	0.403472222222222	0.412835249042146	0.469010175763182	0.541417062590374	0.520650813516896
1299	0.41781914893617	0.415340909090909	0.413636363636364	0.510330578512397	0.610775862068966	0.536111111111111	0.431034482758621	0.549491211840888	0.447221648419748	0.429286608260325
1300	0.523404255319149	0.523863636363636	0.522159090909091	0.508264462809917	0.481034482758621	0.469444444444444	0.505747126436782	0.513876040703053	0.521379880190043	0.501251564455570
1301	0.502659574468085	0.570454545454545	0.452272727272727	0.634297520661157	0.498706896551724	0.495138888888889	0.517241379310345	0.514338575393155	0.505267506713489	0.503128911138924
1302	0.534877457581471	0.493095512082854	0.574223245109321	0.423553719008264	0.496726320384112	0.414205344585091	0.4272030651341	0.493987049028677	0.525657071339174	0.525657071339174
1303	0.454521276595745	0.382670454545455	0.51875	0.351239669421488	0.578448275862069	0.492361111111111	0.408045977011494	0.54995374653099	0.475934724230531	0.420525657071339
1304	0.556117021276596	0.661931818181818	0.488068181818182	0.713842975206612	0.376724137931034	0.552083333333333	0.684865900383142	0.532839962997225	0.550919231563726	0.509386733416771
1305	0.550797872340426	0.482386363636364	0.613068181818182	0.411157024793388	0.501293103448276	0.365277777777778	0.381226053639847	0.46577243293247	0.531708324726296	0.518773466833542
1306	0.494414893617021	0.492045454545455	0.509659090909091	0.481404958677686	0.539655172413793	0.450694444444444	0.402298850574713	0.443108233117484	0.482958066515183	0.598247809762203
1307	0.575381140598532	0.572665429808287	0.592680047225502	0.487012987012987	0.443413729128015	0.395382395382395	0.469246031746032	0.380907372400756	0.530652173913044	0.560102301790281
1308	0.555585106382979	0.522159090909091	0.564488636363636	0.448347107438017	0.424568965517241	0.476736111111111	0.542145593869732	0.451433857539315	0.532328031398471	0.638297872340426
1309	0.249069148936170	0.319034090909091	0.199715909090909	0.68904958677686	0.682543103448276	0.861111111111111	0.772988505747126	0.574468085106383	0.321834331749638	0.461827284105131
1310	0.556781914893617	0.568465909090909	0.534090909090909	0.553719008264463	0.470905172413793	0.398611111111111	0.415708812260536	0.530989824236818	0.551022516009089	0.473091364205257
1311	0.493085106382979	0.613068181818182	0.407386363636364	0.708677685950413	0.411206896551724	0.661111111111111	0.743295019157088	0.561517113783534	0.508366040074365	0.466833541927409
1312	0.474468085106383	0.491477272727273	0.485227272727273	0.518595041322314	0.500862068965517	0.565277777777778	0.5727969348659	0.368177613320999	0.450733319562074	0.657071339173968
1313	0.477173913043478	0.513636363636364	0.4625	0.53030303030303	0.525892857142857	0.518055555555556	0.482142857142857	0.590737240075614	0.502532714225412	0.410485933503836
1314	0.521010638297872	0.613636363636364	0.428977272727273	0.669421487603306	0.423706896551724	0.568055555555556	0.639846743295019	0.49213691026827	0.514563106796116	0.499374217772215
1315	0.373138297872340	0.388636363636364	0.341477272727273	0.566115702479339	0.625	0.629861111111111	0.513409961685824	0.465309898242368	0.393720305721958	0.553191489361702
1316	0.532978723404255	0.411363636363636	0.618181818181818	0.287190082644628	0.529310344827586	0.366666666666667	0.337164750957854	0.549491211840888	0.536665978103698	0.397997496871089
1317	0.50718085106383	0.513636363636364	0.516477272727273	0.487603305785124	0.473275862068966	0.524305555555556	0.545977011494253	0.478260869565217	0.500722991117538	0.596996245306633
1318	0.39281914893617	0.453977272727273	0.366477272727273	0.580578512396694	0.593965517241379	0.628472222222222	0.524904214559387	0.469010175763182	0.409832679198513	0.571964956195244
1319	0.407876230661041	0.358649789029536	0.47377938517179	0.374149659863946	0.592123769338959	0.592123769338959	0.469135802469136	0.49951690821256	0.428540305010893	0.526797385620915
1320	0.638031914893617	0.622727272727273	0.652272727272727	0.508264462809917	0.420258620689655	0.268055555555556	0.375478927203065	0.555966697502313	0.61970667217517	0.385481852315394
1321	0.409840425531915	0.396590909090909	0.401704545454545	0.496900826446281	0.591379310344828	0.588194444444444	0.483716475095785	0.381128584643848	0.403429043586036	0.608260325406758
1322	0.338944249932669	0.345512082853855	0.34234752589183	0.524793388429752	0.662374508948058	0.658931082981716	0.509578544061303	0.45790934320074	0.365769712140175	0.548185231539424
1323	0.517119565217391	0.518452380952381	0.502840909090909	0.512987012987013	0.457589285714286	0.522222222222222	0.567460317460317	0.472589792060492	0.507176023638666	0.544757033248082
1324	0.405585106382979	0.455113636363636	0.399147727272727	0.533057851239669	0.582758620689655	0.613541666666667	0.501915708812261	0.543940795559667	0.436480066102045	0.48811013767209
1325	0.390425531914894	0.405681818181818	0.398295454545455	0.497933884297521	0.594396551724138	0.634027777777778	0.551724137931034	0.447733580018501	0.403222474695311	0.548185231539424
1326	0.565159574468085	0.524431818181818	0.611363636363636	0.404958677685950	0.478448275862069	0.364583333333333	0.381226053639847	0.551803885291397	0.562177236108242	0.470588235294118
1327	0.375797872340425	0.443181818181818	0.340340909090909	0.614669421487603	0.563362068965517	0.722222222222222	0.663793103448276	0.357539315448659	0.371824003305102	0.632665832290363
1328	0.492287234042553	0.543181818181818	0.460795454545455	0.584710743801653	0.506465517241379	0.509722222222222	0.509578544061303	0.530989824236818	0.500929560008263	0.495619524405507
1329	0.36781914893617	0.430113636363636	0.339204545454545	0.590909090909091	0.589224137931034	0.701388888888889	0.624521072796935	0.483811285846439	0.393720305721958	0.545682102628285
1330	0.479255319148936	0.489204545454545	0.506818181818182	0.491735537190083	0.538793103448276	0.491666666666667	0.455938697318008	0.567992599444958	0.499070439991737	0.510638297872340
1331	0.391755319148936	0.466477272727273	0.340340909090909	0.634297520661157	0.568965517241379	0.671527777777778	0.590038314176245	0.502312673450509	0.416442883701715	0.533166458072591
1332	0.559840425531915	0.565909090909091	0.539204545454545	0.526859504132231	0.429741379310345	0.456944444444444	0.526819923371648	0.4736355226642	0.540590787027474	0.524405506883605
1333	0.399468085106383	0.330113636363636	0.471590909090909	0.307851239669421	0.60301724137931	0.596527777777778	0.482758620689655	0.587881591119334	0.441644288370171	0.387359198998748
1334	0.484574468085106	0.454545454545455	0.507386363636364	0.442148760330579	0.517241379310345	0.5125	0.5	0.506012950971323	0.489361702127660	0.478097622027534
1335	0.65	0.639772727272727	0.711363636363636	0.392561983471074	0.375431034482759	0.309027777777778	0.419540229885057	0.682701202590194	0.65730221028713	0.337922403003755
1336	0.403590425531915	0.383238636363636	0.439772727272727	0.441115702479339	0.596336206896552	0.596527777777778	0.515325670498084	0.497687326549491	0.424499070439992	0.528160200250313
1337	0.483333333333333	0.5025	0.483522727272727	0.520454545454546	0.49212962962963	0.553472222222222	0.567901234567901	0.541062801932367	0.496224379719525	0.479738562091503
1338	0.552463768115942	0.471746031746032	0.598181818181818	0.412337662337662	0.511428571428571	0.348148148148148	0.378968253968254	0.62523629489603	0.569653948535936	0.371483375959079
1339	0.527659574468085	0.500568181818182	0.560227272727273	0.421487603305785	0.474568965517241	0.46875	0.473180076628352	0.561517113783534	0.535219995868622	0.430538172715895
1340	0.365437534397358	0.406871609403255	0.334292289988493	0.577922077922078	0.584538878842676	0.712376933895921	0.64484126984127	0.504253308128544	0.396632566069906	0.500639386189258
1341	0.38656914893617	0.44375	0.330397727272727	0.642561983471074	0.56551724137931	0.690625	0.672413793103448	0.448658649398705	0.400433794670523	0.615769712140175
1342	0.523161863722058	0.424050632911392	0.635788262370541	0.302685950413223	0.536446966390223	0.380801687763713	0.35632183908046	0.429232192414431	0.501981643721318	0.622027534418022
1343	0.63656914893617	0.660227272727273	0.603693181818182	0.555785123966942	0.343965517241379	0.394791666666667	0.551724137931034	0.518963922294172	0.61030778764718	0.460575719649562
1344	0.564361702127660	0.578977272727273	0.544886363636364	0.518595041322314	0.400431034482759	0.492361111111111	0.588122605363985	0.448196114708603	0.538525098120223	0.537546933667084
1345	0.505851063829787	0.5125	0.483522727272727	0.551652892561983	0.491810344827586	0.497916666666667	0.53639846743295	0.329787234042553	0.466535839702541	0.636420525657071
1346	0.520212765957447	0.446590909090909	0.572727272727273	0.338842975206612	0.509913793103448	0.43125	0.421455938697318	0.462534690101758	0.50733319562074	0.515644555694618
1347	0.650686776191759	0.642692750287687	0.650747986191024	0.502066115702479	0.382802269751200	0.295358649789030	0.411877394636015	0.642923219241443	0.648936170212766	0.414267834793492
1348	0.508510638297872	0.372727272727273	0.626704545454545	0.262396694214876	0.561206896551724	0.379166666666667	0.329501915708812	0.558741905642923	0.519727329064243	0.436795994993742
1349	0.621542553191489	0.532954545454545	0.682954545454545	0.367768595041322	0.473275862068965	0.225694444444444	0.277777777777778	0.716003700277521	0.642635819045652	0.285356695869837
1350	0.632712765957447	0.595454545454545	0.626136363636364	0.472107438016529	0.437931034482759	0.253472222222222	0.331417624521073	0.509713228492137	0.605246849824416	0.438047559449312
1351	0.444946808510638	0.438068181818182	0.436363636363636	0.506198347107438	0.556034482758621	0.553125	0.503831417624521	0.512488436632747	0.460028919644701	0.526908635794743
1352	0.460372340425532	0.448863636363636	0.459090909090909	0.473140495867769	0.521120689655172	0.569444444444444	0.568965517241379	0.506938020351526	0.470770501962404	0.555694618272841
1353	0.519813829787234	0.538068181818182	0.479829545454545	0.56198347107438	0.433405172413793	0.555555555555556	0.613026819923372	0.398704902867715	0.492770088824623	0.593241551939925
1354	0.484574468085106	0.416477272727273	0.5125	0.411157024793388	0.549568965517241	0.460416666666667	0.413793103448276	0.612395929694727	0.513117124561041	0.312891113892366
1355	0.344517184942717	0.422494172494172	0.254079254079254	0.710743801652893	0.585322723253758	0.768518518518518	0.683908045977011	0.40795559666975	0.358963555930061	0.593241551939925
1356	0.514627659574468	0.538636363636364	0.526704545454545	0.516528925619835	0.482758620689655	0.489583333333333	0.507662835249042	0.506938020351526	0.512910555670316	0.51063829787234
1357	0.555851063829787	0.676704545454545	0.471590909090909	0.665289256198347	0.390086206896552	0.53125	0.614942528735632	0.450508788159112	0.532328031398471	0.560700876095119
1358	0.451861702127660	0.519886363636364	0.389204545454545	0.62396694214876	0.532327586206897	0.573611111111111	0.513409961685824	0.572617946345976	0.478826688700682	0.474342928660826
1359	0.617021276595745	0.631818181818182	0.5875	0.56404958677686	0.362068965517241	0.416666666666667	0.5727969348659	0.456984273820537	0.58128485850031	0.543178973717146
1360	0.449202127659574	0.50625	0.372727272727273	0.611570247933884	0.535775862068966	0.575	0.528735632183908	0.611470860314524	0.485436893203884	0.374217772215269
1361	0.524959742351047	0.535426731078905	0.576811594202899	0.466666666666667	0.47562582345191	0.474120082815735	0.50974025974026	0.470588235294118	0.51421188630491	0.613425925925926
1362	0.542021276595745	0.426136363636364	0.630113636363636	0.334710743801653	0.540948275862069	0.324305555555556	0.335249042145594	0.567992599444958	0.547820698202851	0.382978723404255
1363	0.423404255319149	0.442045454545455	0.411363636363636	0.533057851239669	0.596551724137931	0.544444444444444	0.442528735632184	0.45004625346901	0.429353439372031	0.573842302878598
1364	0.601329787234043	0.585227272727273	0.605113636363636	0.460743801652893	0.406896551724138	0.385416666666667	0.469348659003831	0.649398704902868	0.612063623218343	0.345431789737171
1365	0.658244680851064	0.601704545454545	0.730965909090909	0.359504132231405	0.378448275862069	0.282986111111111	0.404214559386973	0.614246068455134	0.648419747985953	0.326658322903630
1366	0.378457446808511	0.391477272727273	0.377840909090909	0.508264462809917	0.624568965517241	0.616666666666667	0.498084291187739	0.532839962997225	0.412931212559389	0.55944931163955
1367	0.524373821707514	0.558112773302647	0.516110471806674	0.56198347107438	0.464426014840681	0.493670886075949	0.547892720306513	0.472710453283996	0.512724238631623	0.466833541927409
1368	0.503058510638298	0.543181818181818	0.503125	0.524793388429752	0.512068965517241	0.472569444444444	0.452107279693487	0.624421831637373	0.530159058045858	0.355444305381727
1369	0.665425531914894	0.68125	0.665340909090909	0.568181818181818	0.297413793103448	0.394444444444444	0.64367816091954	0.601757631822387	0.651105143565379	0.396120150187735
1370	0.534574468085106	0.578977272727273	0.532386363636364	0.53099173553719	0.457758620689655	0.477777777777778	0.5	0.61840888066605	0.553294773807065	0.374843554443054
1371	0.610106382978723	0.625	0.608522727272727	0.539256198347107	0.415948275862069	0.347916666666667	0.442528735632184	0.680851063829787	0.625903738896922	0.324155193992491
1372	0.598670212765957	0.614204545454546	0.614204545454546	0.514462809917355	0.391379310344828	0.417361111111111	0.513409961685824	0.642923219241443	0.608551952076017	0.329161451814768
1373	0.671010638297872	0.620454545454545	0.711363636363636	0.409090909090909	0.350431034482759	0.294444444444444	0.440613026819923	0.495837187789084	0.631894236727949	0.46433041301627
1374	0.547074468085106	0.454545454545455	0.653977272727273	0.338842975206612	0.532758620689655	0.324305555555556	0.337164750957854	0.555966697502313	0.549060111547201	0.451814768460576
1375	0.572872340425532	0.576704545454545	0.575568181818182	0.483471074380165	0.393103448275862	0.481944444444444	0.597701149425287	0.551341350601295	0.568064449493906	0.468085106382979
1376	0.582978723404255	0.596590909090909	0.604545454545455	0.495867768595041	0.441379310344828	0.377777777777778	0.42911877394636	0.574468085106383	0.580975005164222	0.437421777221527
1377	0.413297872340426	0.486931818181818	0.345170454545455	0.634297520661157	0.575431034482759	0.604861111111111	0.528735632183908	0.587419056429232	0.452179301797149	0.469336670838548
1378	0.544946808510638	0.4125	0.652840909090909	0.295454545454545	0.540086206896552	0.318055555555556	0.300766283524904	0.633672525439408	0.564759347242305	0.320400500625782
1379	0.594946808510638	0.513636363636364	0.677272727272727	0.386363636363636	0.47198275862069	0.297222222222222	0.365900383141762	0.581868640148011	0.592026440818013	0.420525657071339
1380	0.563297872340425	0.473863636363636	0.652272727272727	0.324380165289256	0.502155172413793	0.33125	0.306513409961686	0.633672525439408	0.579012600702334	0.39549436795995
1381	0.543771043771044	0.525	0.535123966942149	0.484090909090909	0.491021324354658	0.404040404040404	0.415637860082305	0.491787439613527	0.530337078651685	0.538562091503268
1382	0.551304347826087	0.555555555555556	0.567878787878788	0.456709956709957	0.430952380952381	0.476296296296296	0.515873015873016	0.571833648393195	0.556122448979592	0.453964194373402
1383	0.575652173913043	0.565079365079365	0.604848484848485	0.454545454545455	0.418095238095238	0.434074074074074	0.515873015873016	0.585066162570888	0.577861579414374	0.450127877237852
1384	0.563188405797101	0.566349206349206	0.529090909090909	0.554112554112554	0.401904761904762	0.491111111111111	0.597222222222222	0.598298676748582	0.571428571428571	0.391304347826087
1385	0.415471167369902	0.403254972875226	0.44333936106088	0.442176870748299	0.602437880918893	0.557665260196906	0.433127572016461	0.520772946859903	0.43921568627451	0.437908496732026
1386	0.390717299578059	0.370102471368294	0.418927064496685	0.435374149659864	0.60196905766526	0.620253164556962	0.497942386831276	0.389417989417989	0.390222222222222	0.608148148148148
1387	0.342053445850914	0.328511151295961	0.379746835443038	0.390022675736961	0.63103609939053	0.69831223628692	0.541152263374486	0.449275362318841	0.366230936819172	0.53202614379085
1388	0.491452991452991	0.47985347985348	0.510989010989011	0.467120181405896	0.518518518518518	0.493589743589744	0.462962962962963	0.436714975845411	0.478987898789879	0.543790849673203
1389	0.421097046413502	0.46955997588909	0.406268836648583	0.555555555555555	0.543834974214721	0.631504922644163	0.57201646090535	0.514975845410628	0.442265795206972	0.41437908496732
1390	0.492287234042553	0.477272727272727	0.481818181818182	0.46900826446281	0.484913793103448	0.544444444444445	0.515325670498084	0.441258094357077	0.480892377607932	0.544430538172716
1391	0.394374120956399	0.439421338155515	0.375527426160338	0.519274376417234	0.586966713548992	0.633614627285513	0.5	0.518840579710145	0.422440087145969	0.503267973856209
1392	0.556648936170213	0.578977272727273	0.566477272727273	0.504132231404959	0.4375	0.452777777777778	0.503831417624521	0.408880666049954	0.523652137988019	0.566958698372966
1393	0.368617021276596	0.378409090909091	0.388636363636364	0.462809917355372	0.635344827586207	0.625	0.509578544061303	0.578168362627197	0.415410039248089	0.388610763454318
1394	0.438963210702341	0.40964590964591	0.437062937062937	0.456709956709957	0.561355311355311	0.56054131054131	0.492063492063492	0.493383742911153	0.451356005165734	0.551150895140665
1395	0.357712765957447	0.392613636363636	0.307102272727273	0.584710743801653	0.648275862068965	0.632638888888889	0.478927203065134	0.452358926919519	0.378847345589754	0.533166458072591
1396	0.400265957446808	0.481818181818182	0.360227272727273	0.640495867768595	0.567672413793103	0.651388888888889	0.590038314176245	0.358926919518964	0.391034910142532	0.619524405506884
1397	0.41781914893617	0.423295454545455	0.409090909090909	0.53099173553719	0.583620689655172	0.579861111111111	0.517241379310345	0.555041628122109	0.448461061764098	0.496871088861076
1398	0.376329787234043	0.352272727272727	0.390909090909091	0.425619834710744	0.643103448275862	0.592361111111111	0.432950191570881	0.571692876965772	0.419954554844040	0.352941176470588
1399	0.331117021276596	0.316477272727273	0.344318181818182	0.481404958677686	0.713362068965517	0.596875	0.362068965517241	0.616558741905643	0.394959719066309	0.394242803504381
1400	0.461702127659574	0.457386363636364	0.486931818181818	0.448347107438017	0.556465517241379	0.509027777777778	0.42911877394636	0.559666975023127	0.483577773187358	0.470588235294118
1401	0.408776595744681	0.436931818181818	0.427272727272727	0.497933884297521	0.572413793103448	0.621527777777778	0.555555555555556	0.451433857539315	0.41830200371824	0.526908635794743
1402	0.763285024154589	0.756843800322061	0.760386473429952	0.411111111111111	0.254281949934124	0.209109730848861	0.49025974025974	0.377450980392157	0.687015503875969	0.631944444444444
1403	0.558776595744681	0.5875	0.542045454545455	0.535123966942149	0.420258620689655	0.475	0.547892720306513	0.451433857539315	0.534806858087172	0.53441802252816
1404	0.52738565782044	0.493506493506494	0.543093270365998	0.452380952380952	0.510667903525046	0.413419913419913	0.406746031746032	0.407372400756144	0.499782608695652	0.595907928388747
1405	0.333244680851064	0.313068181818182	0.351136363636364	0.485537190082645	0.652586206896552	0.689583333333333	0.509578544061303	0.518038852913969	0.374509398884528	0.458072590738423
1406	0.433244680851064	0.494318181818182	0.374147727272727	0.598140495867769	0.57801724137931	0.548611111111111	0.468390804597701	0.456059204440333	0.438339186118571	0.541927409261577
1407	0.485771276595745	0.567329545454546	0.418181818181818	0.669421487603306	0.482974137931034	0.564583333333333	0.595785440613027	0.563367252543941	0.503098533360876	0.4180225281602
1408	0.408776595744681	0.326704545454545	0.473011363636364	0.318181818181818	0.66896551724138	0.466319444444444	0.241379310344828	0.624421831637373	0.456930386283826	0.380475594493116
1409	0.562234042553191	0.613068181818182	0.555681818181818	0.575413223140496	0.406034482758621	0.488888888888889	0.597701149425287	0.405642923219241	0.52737037802107	0.610763454317897
1410	0.569148936170213	0.480681818181818	0.627272727272727	0.355371900826446	0.493534482758621	0.329861111111111	0.339080459770115	0.601295097132285	0.576327205122908	0.310387984981227
1411	0.431382978723404	0.405681818181818	0.452840909090909	0.452479338842975	0.616810344827586	0.490972222222222	0.362068965517241	0.472710453283996	0.440611443916546	0.51063829787234
1412	0.466489361702128	0.4875	0.477840909090909	0.511363636363636	0.543965517241379	0.516666666666667	0.456896551724138	0.550878815911193	0.485436893203884	0.461201501877347
1413	0.605305682736332	0.642405063291139	0.570771001150748	0.586776859504132	0.354648625054561	0.459212376933896	0.597701149425287	0.61054579093432	0.606487275761368	0.386733416770964
1414	0.525	0.542613636363636	0.513068181818182	0.539256198347107	0.482327586206897	0.463194444444444	0.475095785440613	0.529139685476411	0.525924395785995	0.466833541927409
1415	0.367553191489362	0.378977272727273	0.3875	0.516528925619835	0.634913793103448	0.628472222222222	0.484674329501916	0.358926919518964	0.365626936583351	0.655819774718398
1416	0.449232426609211	0.512082853855006	0.402186421173763	0.607438016528926	0.531645569620253	0.581575246132208	0.544061302681992	0.419056429232192	0.442428035043805	0.608260325406758
1417	0.394946808510638	0.384090909090909	0.379545454545455	0.56301652892562	0.657327586206897	0.520833333333333	0.413793103448276	0.577243293246994	0.435653790539145	0.385481852315394
1418	0.611702127659574	0.68125	0.545454545454546	0.610537190082645	0.332758620689655	0.477777777777778	0.646551724137931	0.513413506012951	0.589754183020037	0.503128911138924
1419	0.567553191489362	0.508522727272727	0.599431818181818	0.392561983471074	0.467672413793103	0.375694444444444	0.394636015325670	0.589269195189639	0.572402396199132	0.396745932415519
1420	0.519148936170213	0.548295454545455	0.490909090909091	0.535123966942149	0.462068965517241	0.511111111111111	0.53448275862069	0.40518038852914	0.493699648832886	0.607008760951189
1421	0.427659574468085	0.466477272727273	0.410227272727273	0.584710743801653	0.560775862068966	0.590972222222222	0.538314176245211	0.342275670675301	0.408593265854162	0.665832290362954
1422	0.522340425531915	0.507954545454545	0.51875	0.491735537190083	0.511637931034483	0.422916666666667	0.408045977011494	0.580943570767808	0.535426564759347	0.426783479349187
1423	0.327127659574468	0.341477272727273	0.31875	0.527892561983471	0.664655172413793	0.686111111111111	0.53639846743295	0.583718778908418	0.384424705639331	0.459324155193993
1424	0.54231884057971	0.505396825396825	0.57030303030303	0.430735930735931	0.495238095238095	0.399259259259259	0.418650793650794	0.575614366729679	0.550133096716948	0.459079283887468
1425	0.705851063829787	0.711931818181818	0.688636363636364	0.528925619834711	0.316379310344828	0.258333333333333	0.435823754789272	0.631359851988899	0.68952695724024	0.323529411764706
1426	0.461702127659574	0.452840909090909	0.46875	0.489669421487603	0.533189655172414	0.546527777777778	0.522988505747126	0.630897317298797	0.499483577773187	0.317897371714643
1427	0.384308510638298	0.439772727272727	0.346590909090909	0.609504132231405	0.579741379310345	0.673611111111111	0.599616858237548	0.530064754856614	0.416856021483165	0.460575719649562
1428	0.54375	0.582102272727273	0.523863636363636	0.543388429752066	0.43125	0.496527777777778	0.549808429118774	0.507400555041628	0.53552984920471	0.52377972465582
1429	0.556783641890025	0.539551357733176	0.607438016528926	0.411157024793388	0.477384684281236	0.388167388167388	0.394636015325670	0.550290135396518	0.555340640447023	0.426861702127660
1430	0.557446808510638	0.544886363636364	0.557386363636364	0.475206611570248	0.443534482758621	0.440972222222222	0.478927203065134	0.568917668825162	0.560008262755629	0.430538172715895
1431	0.449734042553191	0.493181818181818	0.389772727272727	0.65495867768595	0.502586206896552	0.627083333333333	0.657088122605364	0.424606845513413	0.444123115058872	0.58072590738423
1432	0.405851063829787	0.454545454545455	0.350852272727273	0.619834710743802	0.560344827586207	0.648611111111111	0.617816091954023	0.539777983348751	0.435653790539145	0.408635794743429
1433	0.551329787234043	0.494886363636364	0.596022727272727	0.371900826446281	0.498275862068966	0.36875	0.348659003831418	0.488436632747456	0.537285684775873	0.533792240300376
1434	0.594605475040258	0.662640901771337	0.514975845410628	0.65	0.36231884057971	0.473084886128364	0.61525974025974	0.437908496732026	0.563630490956072	0.555555555555556
1435	0.492324266092109	0.457997698504028	0.525316455696203	0.421487603305785	0.536883457005674	0.460618846694796	0.415708812260536	0.294634597594820	0.447851481017939	0.742803504380476
1436	0.610372340425532	0.653409090909091	0.535795454545455	0.578512396694215	0.337068965517241	0.474305555555556	0.616858237547893	0.498612395929695	0.585416236314811	0.484355444305382
1437	0.649734042553191	0.663636363636364	0.628977272727273	0.549586776859504	0.328879310344828	0.384722222222222	0.57088122605364	0.498612395929695	0.615988432142119	0.543178973717146
1438	0.514095744680851	0.494886363636364	0.540340909090909	0.446280991735537	0.542241379310345	0.395138888888889	0.345785440613027	0.513413506012951	0.513943400123941	0.469336670838548
1439	0.376063829787234	0.441477272727273	0.305113636363636	0.642561983471074	0.600862068965517	0.661111111111111	0.540229885057471	0.505087881591119	0.404875025821111	0.473091364205257
1440	0.458510638297872	0.517613636363636	0.403977272727273	0.584710743801653	0.471551724137931	0.654166666666667	0.659003831417625	0.45790934320074	0.458376368518901	0.528160200250313
1441	0.576063829787234	0.58125	0.537784090909091	0.541322314049587	0.433189655172414	0.409375	0.46551724137931	0.56059204440333	0.572608965089857	0.449311639549437
1442	0.491489361702128	0.442045454545455	0.521590909090909	0.429752066115702	0.505172413793103	0.513888888888889	0.521072796934866	0.543015726179463	0.502995248915513	0.429286608260325
1443	0.663829787234043	0.735795454545454	0.6	0.661157024793388	0.275862068965517	0.433333333333333	0.660919540229885	0.62627197039778	0.655443090270605	0.351689612015019
1444	0.539494680851064	0.591761363636364	0.48125	0.59297520661157	0.451508620689655	0.475	0.513409961685824	0.581868640148011	0.548750258211113	0.39549436795995
1445	0.643484042553191	0.692045454545455	0.590625	0.605371900826446	0.304310344827586	0.440625	0.654214559386973	0.665124884366327	0.648316463540591	0.327909887359199
1446	0.697340425531915	0.776136363636364	0.596590909090909	0.693181818181818	0.272413793103448	0.351388888888889	0.587164750957854	0.526827012025902	0.659367899194381	0.431789737171464
1447	0.513563829787234	0.51875	0.517045454545455	0.516528925619835	0.480603448275862	0.495833333333333	0.517241379310345	0.5	0.510431728981615	0.537546933667084
1448	0.543617021276596	0.502272727272727	0.574431818181818	0.409090909090909	0.4625	0.446527777777778	0.454022988505747	0.435707678075856	0.519520760173518	0.578222778473091
1449	0.537765957446809	0.5625	0.504545454545455	0.574380165289256	0.449137931034483	0.483333333333333	0.551724137931034	0.502312673450509	0.529849204709771	0.489361702127660
1450	0.479787234042553	0.569886363636364	0.432954545454545	0.631198347107438	0.504741379310345	0.545138888888889	0.552681992337165	0.543015726179463	0.493906217723611	0.501877346683354
1451	0.413297872340426	0.347159090909091	0.451136363636364	0.419421487603306	0.638362068965517	0.503472222222222	0.388888888888889	0.500462534690102	0.432761826068994	0.513141426783479
1452	0.403457446808511	0.352272727272727	0.424715909090909	0.432851239669421	0.639655172413793	0.527083333333333	0.387931034482759	0.669287696577243	0.462920884114852	0.277847309136421
1453	0.381382978723404	0.280113636363636	0.463068181818182	0.334710743801653	0.7375	0.427083333333333	0.17816091954023	0.611470860314524	0.432761826068994	0.413016270337922
1454	0.53031914893617	0.526136363636364	0.522727272727273	0.493801652892562	0.500431034482759	0.420138888888889	0.431034482758621	0.419981498612396	0.505680644494939	0.53566958698373
1455	0.428989361702128	0.46875	0.404545454545455	0.56198347107438	0.556896551724138	0.59375	0.53639846743295	0.477335800185014	0.439785168353646	0.506883604505632
1456	0.409840425531915	0.339204545454545	0.458238636363636	0.40702479338843	0.630172413793103	0.525347222222222	0.409961685823755	0.562442183163737	0.443916546168147	0.463078848560701
1457	0.439095744680851	0.423295454545455	0.438636363636364	0.479338842975207	0.555172413793103	0.570138888888889	0.519157088122605	0.451896392229417	0.441954141706259	0.55694618272841
1458	0.691489361702128	0.711363636363636	0.676704545454546	0.570247933884298	0.285775862068965	0.345138888888889	0.5727969348659	0.525439407955597	0.65441024581698	0.473091364205257
1459	0.409308510638298	0.4	0.390340909090909	0.481404958677686	0.629741379310345	0.527777777777778	0.388888888888889	0.496762257169288	0.428837017145218	0.439299123904881
1460	0.418882978723404	0.480113636363636	0.367045454545455	0.615702479338843	0.557327586206897	0.619444444444444	0.551724137931034	0.469010175763182	0.430076430489568	0.590738423028786
1461	0.715425531914894	0.7875	0.6875	0.65702479338843	0.214224137931034	0.397916666666667	0.724137931034483	0.503237742830712	0.668043792604834	0.478097622027534
1462	0.432446808510638	0.427840909090909	0.410227272727273	0.5	0.576293103448276	0.553472222222222	0.461685823754789	0.61054579093432	0.47221648419748	0.409261576971214
1463	0.533776595744681	0.536931818181818	0.504545454545455	0.519628099173554	0.522844827586207	0.375	0.359195402298851	0.549491211840888	0.537285684775873	0.396745932415519
1464	0.346808510638298	0.450568181818182	0.240909090909091	0.734504132231405	0.631034482758621	0.688888888888889	0.575670498084291	0.481961147086031	0.376988225573229	0.48811013767209
1465	0.468882978723404	0.374431818181818	0.544886363636364	0.359504132231405	0.616379310344828	0.39375	0.296934865900383	0.540240518038853	0.484817186531708	0.484981226533166
1466	0.421276595744681	0.359090909090909	0.490340909090909	0.380165289256198	0.65	0.463888888888889	0.316091954022989	0.479185938945421	0.434207808304069	0.543178973717146
1467	0.625265957446808	0.584659090909091	0.640340909090909	0.415289256198347	0.386206896551724	0.35625	0.477011494252874	0.553654024051804	0.609171658748193	0.452440550688360
1468	0.576595744680851	0.6	0.561931818181818	0.528925619834711	0.424568965517241	0.421527777777778	0.496168582375479	0.45790934320074	0.550092956000826	0.53566958698373
1469	0.55718085106383	0.528977272727273	0.632954545454545	0.413223140495868	0.481465517241379	0.380555555555556	0.411877394636015	0.700740055504163	0.589341045238587	0.301627033792240
1470	0.514361702127660	0.570454545454545	0.469886363636364	0.584710743801653	0.435344827586207	0.566666666666667	0.624521072796935	0.611470860314524	0.536046271431522	0.423028785982478
1471	0.542287234042553	0.603977272727273	0.483522727272727	0.632231404958678	0.441379310344828	0.484027777777778	0.528735632183908	0.429232192414431	0.517041933484817	0.561952440550688
1472	0.548138297872340	0.488636363636364	0.582954545454546	0.404958677685950	0.493534482758621	0.384722222222222	0.386973180076628	0.466234967622572	0.529849204709771	0.48936170212766
1473	0.677393617021277	0.636931818181818	0.713636363636364	0.440082644628099	0.365517241379310	0.253472222222222	0.440613026819923	0.546253469010176	0.648006610204503	0.424906132665832
1474	0.482712765957447	0.413636363636364	0.561931818181818	0.351239669421488	0.593103448275862	0.395138888888889	0.28544061302682	0.468085106382979	0.479446395372857	0.525657071339174
1475	0.597340425531915	0.534090909090909	0.685795454545455	0.37603305785124	0.46551724137931	0.301388888888889	0.348659003831418	0.646623496762257	0.608345383185292	0.327909887359199
1476	0.619414893617021	0.597159090909091	0.633522727272727	0.46900826446281	0.454310344827586	0.261805555555556	0.337164750957854	0.703977798334875	0.638297872340426	0.274092615769712
1477	0.587234042553191	0.646590909090909	0.5625	0.589876033057851	0.373706896551724	0.475694444444444	0.60823754789272	0.500462534690102	0.567857880603181	0.474342928660826
1478	0.480053191489362	0.355681818181818	0.58125	0.301652892561983	0.606034482758621	0.38125	0.289272030651341	0.493987049028677	0.483164635405908	0.478097622027534
1479	0.588563829787234	0.573863636363636	0.625	0.435950413223140	0.446551724137931	0.354861111111111	0.402298850574713	0.62904717853839	0.59760380086759	0.350438047559449
1480	0.695744680851064	0.7125	0.718181818181818	0.508264462809917	0.311637931034483	0.292361111111111	0.480842911877395	0.624421831637373	0.679818219376162	0.352941176470588
1481	0.520345744680851	0.415625	0.617045454545455	0.307851239669421	0.557543103448276	0.354166666666667	0.300766283524904	0.4736355226642	0.509915306754803	0.519399249061327
1482	0.559574468085106	0.551136363636364	0.594318181818182	0.477272727272727	0.479310344827586	0.377777777777778	0.42911877394636	0.636447733580018	0.576740342904359	0.392991239048811
1483	0.596010638297872	0.595454545454545	0.5875	0.504132231404959	0.405603448275862	0.401388888888889	0.490421455938697	0.556891766882516	0.587275356331337	0.461827284105131
1484	0.623404255319149	0.608522727272727	0.66875	0.400826446280992	0.440948275862069	0.272916666666667	0.339080459770115	0.639222941720629	0.626936583350547	0.375469336670839
1485	0.611702127659574	0.614204545454546	0.664772727272727	0.433884297520661	0.413793103448276	0.347222222222222	0.442528735632184	0.690101757631822	0.629208841148523	0.295369211514393
1486	0.608985507246377	0.622857142857143	0.591515151515152	0.538961038961039	0.37	0.423703703703704	0.545634920634921	0.563327032136106	0.59826974267968	0.5153452685422
1487	0.550531914893617	0.582386363636364	0.548863636363636	0.493801652892562	0.467241379310345	0.420833333333333	0.432950191570881	0.590656799259945	0.559491840528816	0.426157697121402
1488	0.610106382978723	0.640909090909091	0.595454545454545	0.525826446280992	0.386206896551724	0.395833333333333	0.501915708812261	0.550416281221092	0.596777525304689	0.46558197747184
1489	0.556781914893617	0.553693181818182	0.623863636363636	0.421487603305785	0.463577586206897	0.410416666666667	0.438697318007663	0.599444958371878	0.566308613922743	0.421777221526909
1490	0.59468085106383	0.554545454545455	0.586363636363636	0.478305785123967	0.450431034482759	0.332638888888889	0.42816091954023	0.552266419981499	0.585209667424086	0.376720901126408
1491	0.493085106382979	0.544886363636364	0.435795454545455	0.616735537190083	0.47801724137931	0.553472222222222	0.588122605363985	0.479648473635523	0.49018797769056	0.530037546933667
1492	0.537101063829787	0.534659090909091	0.515625	0.535123966942149	0.515086206896552	0.378819444444444	0.398467432950192	0.583718778908418	0.547510844866763	0.433041301627034
1493	0.697665056360709	0.70450885668277	0.734299516908213	0.481481481481481	0.30764163372859	0.293995859213250	0.464285714285714	0.524509803921569	0.66343669250646	0.467592592592593
1494	0.376861702127660	0.443181818181818	0.317613636363636	0.622933884297521	0.593534482758621	0.670833333333333	0.595785440613027	0.508788159111933	0.406321008056187	0.520650813516896
1495	0.541755319148936	0.553409090909091	0.510227272727273	0.551652892561983	0.47801724137931	0.426388888888889	0.461685823754789	0.571692876965772	0.548440404875026	0.37171464330413
1496	0.444946808510638	0.430681818181818	0.489204545454546	0.431818181818182	0.523275862068965	0.60625	0.57088122605364	0.481961147086031	0.453212146250775	0.475594493116396
1497	0.456117021276596	0.532386363636364	0.378125	0.663223140495868	0.480172413793103	0.646527777777778	0.655172413793104	0.40518038852914	0.444742821731047	0.565707133917397
1498	0.342553191489362	0.378977272727273	0.326136363636364	0.557851239669422	0.626724137931035	0.706944444444444	0.563218390804598	0.550416281221092	0.388969221235282	0.420525657071339
1499	0.333776595744681	0.260795454545455	0.401136363636364	0.326446280991736	0.70603448275862	0.602083333333333	0.362068965517241	0.566142460684551	0.385664118983681	0.366708385481852
1500	0.577127659574468	0.525	0.61875	0.423553719008264	0.468103448275862	0.35	0.386973180076628	0.484736355226642	0.556496591613303	0.506883604505632
1501	0.372151898734177	0.401446654611212	0.369499698613623	0.501133786848073	0.613689639006095	0.649085794655415	0.51440329218107	0.476328502415459	0.395642701525054	0.47843137254902
1502	0.451861702127660	0.425	0.481818181818182	0.440082644628099	0.616810344827586	0.4375	0.291187739463602	0.498612395929695	0.462301177442677	0.514392991239049
1503	0.429254571026723	0.506931886678722	0.376130198915009	0.603174603174603	0.502578527894984	0.672995780590717	0.631687242798354	0.498550724637681	0.444880174291939	0.487581699346405
1504	0.473670212765957	0.460227272727273	0.463920454545455	0.481404958677686	0.568965517241379	0.457638888888889	0.388888888888889	0.330249768732655	0.441644288370171	0.704630788485607
1505	0.49468085106383	0.508522727272727	0.469318181818182	0.514462809917355	0.494827586206897	0.522222222222222	0.519157088122605	0.522664199814986	0.500929560008263	0.428035043804756
1506	0.512254241852949	0.464326812428078	0.558112773302647	0.40702479338843	0.522479266695766	0.431786216596343	0.413793103448276	0.518038852913969	0.513558614935336	0.538172715894869
1507	0.42512077294686	0.545893719806763	0.331400966183575	0.740740740740741	0.50395256916996	0.686335403726708	0.696428571428572	0.279411764705882	0.396317829457364	0.773148148148148
1508	0.379521276595745	0.370454545454545	0.409659090909091	0.435950413223140	0.641379310344828	0.586805555555556	0.42911877394636	0.392229417206290	0.38235901673208	0.630788485607009
1509	0.546276595744681	0.478977272727273	0.609659090909091	0.340909090909091	0.479741379310345	0.411805555555556	0.411877394636015	0.485661424606846	0.532741169179922	0.493116395494368
1510	0.523404255319149	0.530113636363636	0.517045454545455	0.494834710743802	0.435775862068966	0.542361111111111	0.619731800766284	0.509713228492137	0.520553604627143	0.510638297872340
1511	0.428590425531915	0.440909090909091	0.45625	0.466942148760331	0.555818965517241	0.596527777777778	0.538314176245211	0.445883441258094	0.432348688287544	0.590738423028786
1512	0.362765957446809	0.38125	0.364772727272727	0.518595041322314	0.646551724137931	0.622222222222222	0.480842911877395	0.578168362627197	0.410865523652138	0.438047559449312
1513	0.341489361702128	0.410227272727273	0.286363636363636	0.586776859504132	0.611206896551724	0.734722222222222	0.595785440613027	0.57631822386679	0.393926874612683	0.475594493116396
1514	0.620478723404255	0.723295454545455	0.561363636363636	0.694214876033058	0.312931034482759	0.486805555555556	0.68007662835249	0.483811285846439	0.589960751910762	0.565707133917397
1515	0.381648936170213	0.411931818181818	0.386931818181818	0.541322314049587	0.635344827586207	0.590972222222222	0.459770114942529	0.420906567992599	0.390415203470357	0.60575719649562
1516	0.400797872340426	0.336363636363636	0.483522727272727	0.322314049586777	0.659913793103448	0.501388888888889	0.308429118773946	0.419056429232192	0.404875025821111	0.583229036295369
1517	0.450797872340426	0.45	0.457386363636364	0.49896694214876	0.61551724137931	0.442361111111111	0.32088122605364	0.548566142460685	0.47262962197893	0.448060075093867
1518	0.577925531914894	0.583522727272727	0.563636363636364	0.522727272727273	0.429310344827586	0.410416666666667	0.477011494252874	0.597594819611471	0.582317702953935	0.357947434292866
1519	0.545345744680851	0.610795454545455	0.482954545454545	0.615702479338843	0.450431034482759	0.461458333333333	0.509578544061303	0.554116558741906	0.547304275976038	0.444305381727159
1520	0.565159574468085	0.459090909090909	0.644318181818182	0.316115702479339	0.499568965517241	0.33125	0.327586206896552	0.654486586493987	0.585209667424086	0.322903629536921
1521	0.427393617021277	0.422727272727273	0.451136363636364	0.485537190082645	0.555172413793103	0.600694444444444	0.547892720306513	0.470860314523589	0.43709977277422	0.504380475594493
1522	0.398138297872340	0.348863636363636	0.434090909090909	0.427685950413223	0.627586206896552	0.560416666666667	0.431034482758621	0.385753931544866	0.395372856847759	0.660200250312891
1523	0.553856382978723	0.574431818181818	0.526988636363636	0.547520661157025	0.439008620689655	0.457638888888889	0.526819923371648	0.467160037002775	0.534497004751085	0.499374217772215
1524	0.473404255319149	0.366477272727273	0.592045454545455	0.291322314049587	0.594396551724138	0.417361111111111	0.312260536398467	0.475485661424607	0.47386903532328	0.515644555694618
1525	0.432803662806356	0.434982738780207	0.463176064441887	0.485537190082645	0.570929725010912	0.561181434599156	0.503831417624521	0.408880666049954	0.427409261576971	0.627033792240300
1526	0.394972826086956	0.453869047619048	0.327272727272727	0.658008658008658	0.586383928571429	0.634027777777778	0.547619047619048	0.53875236294896	0.427078936260025	0.520460358056266
1527	0.489361702127660	0.49375	0.5125	0.489669421487603	0.520689655172414	0.494444444444444	0.482758620689655	0.454209065679926	0.481512084280107	0.521902377972466
1528	0.465425531914894	0.486931818181818	0.45625	0.528925619834711	0.530603448275862	0.540972222222222	0.507662835249042	0.471322849213691	0.466639124147903	0.532540675844806
1529	0.518085106382979	0.506818181818182	0.567613636363636	0.423553719008264	0.484051724137931	0.478472222222222	0.496168582375479	0.618871415356152	0.540590787027474	0.41927409261577
1530	0.430098452883263	0.523809523809524	0.394213381555154	0.591836734693878	0.478199718706048	0.707454289732771	0.670781893004115	0.457004830917874	0.436165577342048	0.551633986928105
1531	0.565957446808511	0.601136363636364	0.557386363636364	0.557851239669421	0.4	0.488888888888889	0.584291187739464	0.433395004625347	0.536252840322248	0.591989987484355
1532	0.531594202898551	0.487619047619048	0.573333333333333	0.417748917748918	0.508095238095238	0.406666666666667	0.426587301587302	0.556710775047259	0.537488908606921	0.448849104859335
1533	0.427127659574468	0.405681818181818	0.44375	0.442148760330579	0.605603448275862	0.520138888888889	0.411877394636015	0.603607770582794	0.466639124147903	0.414893617021277
1534	0.524734042553191	0.557954545454545	0.5	0.551652892561983	0.464655172413793	0.492361111111111	0.530651340996169	0.561517113783534	0.532947738070647	0.436795994993742
1535	0.483705898195529	0.451668584579977	0.50517836593786	0.452479338842975	0.556525534701004	0.451476793248945	0.409961685823755	0.545790934320074	0.497705465164789	0.490613266583229
1536	0.579787234042553	0.689204545454545	0.475	0.72004132231405	0.359482758620690	0.518055555555556	0.669540229885057	0.45790934320074	0.552571782689527	0.53566958698373
1537	0.604787234042553	0.590909090909091	0.638636363636364	0.400826446280992	0.42198275862069	0.352083333333333	0.390804597701149	0.572617946345976	0.59760380086759	0.438047559449312
1538	0.682047872340426	0.66875	0.676136363636364	0.473140495867769	0.340301724137931	0.281944444444444	0.438697318007663	0.614708603145236	0.667010948151208	0.327284105131414
1539	0.455426878534877	0.407364787111623	0.493670886075949	0.409090909090909	0.580969009166303	0.485935302390999	0.373563218390805	0.701202590194265	0.510846891948269	0.309136420525657
1540	0.473404255319149	0.476704545454545	0.504545454545455	0.475206611570248	0.54051724137931	0.504166666666667	0.471264367816092	0.554116558741906	0.49142739103491	0.510012515644556
1541	0.620744680851064	0.635227272727273	0.636931818181818	0.485537190082645	0.397844827586207	0.349305555555556	0.431034482758621	0.595744680851064	0.615162156579219	0.384230287859825
1542	0.485638297872340	0.546306818181818	0.45	0.578512396694215	0.47198275862069	0.582291666666667	0.580459770114943	0.462534690101758	0.480479239826482	0.551314142678348
1543	0.436968085106383	0.467045454545455	0.413068181818182	0.59297520661157	0.562931034482759	0.563194444444444	0.511494252873563	0.530989824236818	0.457963230737451	0.431789737171464
1544	0.45718085106383	0.425568181818182	0.501704545454545	0.427685950413223	0.575862068965517	0.489583333333333	0.419540229885057	0.458834412580944	0.457550092956001	0.523153942428035
1545	0.575	0.621022727272727	0.535795454545455	0.590909090909091	0.378879310344828	0.499305555555556	0.614942528735632	0.580943570767808	0.576327205122908	0.46433041301627
1546	0.545478723404255	0.523295454545455	0.575568181818182	0.435950413223140	0.481896551724138	0.410416666666667	0.421455938697318	0.603607770582794	0.558562280520554	0.393617021276596
1547	0.447872340425532	0.433522727272727	0.4875	0.458677685950413	0.568103448275862	0.526388888888889	0.46360153256705	0.512488436632747	0.462301177442677	0.519399249061327
1548	0.686702127659575	0.68125	0.693181818181818	0.543388429752066	0.319396551724138	0.303472222222222	0.515325670498084	0.488436632747456	0.642429250154927	0.513141426783479
1549	0.506382978723404	0.497727272727273	0.515909090909091	0.481404958677686	0.50301724137931	0.478472222222222	0.471264367816092	0.469010175763182	0.498037595538112	0.570713391739675
1550	0.442553191489362	0.405681818181818	0.490340909090909	0.442148760330579	0.585775862068965	0.511805555555556	0.421455938697318	0.49213691026827	0.453625284032225	0.493116395494368
1551	0.426932367149758	0.398953301127214	0.418357487922705	0.488888888888889	0.591238471673254	0.544513457556936	0.454545454545455	0.503267973856209	0.442021963824289	0.416666666666667
1552	0.473936170212766	0.506818181818182	0.423295454545455	0.526859504132231	0.504741379310345	0.560416666666667	0.524904214559387	0.530989824236818	0.486676306548234	0.44305381727159
1553	0.554920212765957	0.551704545454546	0.548011363636364	0.497933884297521	0.442672413793103	0.448958333333333	0.501915708812261	0.618871415356152	0.569200578392894	0.360450563204005
1554	0.487117552334944	0.50805152979066	0.49951690821256	0.522222222222222	0.47364953886693	0.574534161490683	0.633116883116883	0.491830065359477	0.488049095607235	0.571759259259259
1555	0.61063829787234	0.559090909090909	0.628409090909091	0.435950413223141	0.406465517241379	0.361805555555556	0.482758620689655	0.538390379278446	0.594505267506714	0.397997496871089
1556	0.469281914893617	0.517329545454545	0.409090909090909	0.59297520661157	0.533405172413793	0.526388888888889	0.490421455938697	0.590194264569843	0.496385044412312	0.41927409261577
1557	0.454255319148936	0.454545454545455	0.447727272727273	0.524793388429752	0.554741379310345	0.531597222222222	0.469348659003831	0.634597594819611	0.494525924395786	0.342928660826033
1558	0.422340425531915	0.467613636363636	0.3625	0.607438016528926	0.597413793103448	0.545833333333333	0.450191570881226	0.580018501387604	0.457550092956001	0.370463078848561
1559	0.519148936170213	0.569034090909091	0.467613636363636	0.588842975206612	0.462931034482759	0.509722222222222	0.547892720306513	0.471322849213691	0.50857260896509	0.536295369211514
1560	0.532712765957447	0.535227272727273	0.551704545454546	0.487603305785124	0.480603448275862	0.445833333333333	0.454022988505747	0.506938020351526	0.52695724023962	0.524405506883605
1561	0.621808510638298	0.667045454545454	0.571590909090909	0.582644628099174	0.308189655172414	0.490972222222222	0.651340996168582	0.390379278445883	0.570130138401157	0.607008760951189
1562	0.515700483091787	0.500805152979066	0.542028985507246	0.433333333333333	0.486166007905138	0.481366459627329	0.506493506493507	0.374183006535948	0.487726098191214	0.648148148148148
1563	0.427925531914894	0.409659090909091	0.417897727272727	0.483471074380165	0.585775862068965	0.55	0.455938697318008	0.490286771507863	0.441850857260897	0.553191489361702
1564	0.449468085106383	0.503977272727273	0.399431818181818	0.601239669421488	0.531465517241379	0.58125	0.53448275862069	0.585568917668825	0.479859533154307	0.446808510638298
1565	0.372872340425532	0.398295454545455	0.341477272727273	0.596074380165289	0.618534482758621	0.640972222222222	0.563218390804598	0.552266419981499	0.412931212559389	0.466833541927409
1566	0.399202127659574	0.45	0.324715909090909	0.642561983471074	0.533620689655172	0.709027777777778	0.703065134099617	0.556429232192414	0.434207808304069	0.45244055068836
1567	0.495744680851064	0.484659090909091	0.534090909090909	0.440082644628099	0.55	0.430555555555556	0.369731800766284	0.511563367252544	0.499277008882462	0.494993742177722
1568	0.350531914893617	0.388068181818182	0.307954545454545	0.571280991735537	0.606896551724138	0.718055555555556	0.591954022988506	0.483811285846438	0.380293327824830	0.53566958698373
1569	0.510451505016722	0.541208791208791	0.486596736596737	0.543290043290043	0.479624542124542	0.504985754985755	0.51984126984127	0.367674858223062	0.477830391734826	0.601023017902813
1570	0.449468085106383	0.571590909090909	0.344886363636364	0.727272727272727	0.46551724137931	0.6875	0.71264367816092	0.550878815911193	0.472009915306755	0.479974968710889
1571	0.382446808510638	0.419886363636364	0.360227272727273	0.570247933884298	0.593103448275862	0.656944444444444	0.563218390804598	0.384828862164662	0.382978723404255	0.695869837296621
1572	0.39806086722327	0.466628308400460	0.353279631760644	0.603305785123967	0.556089044085552	0.675808720112518	0.599616858237548	0.317298797409806	0.379849812265332	0.734668335419274
1573	0.463297872340426	0.538636363636364	0.409659090909091	0.621900826446281	0.469827586206897	0.644444444444444	0.683908045977011	0.418131359851989	0.453212146250775	0.583229036295369
1574	0.436170212765957	0.405113636363636	0.461363636363636	0.460743801652893	0.57801724137931	0.540972222222222	0.471264367816092	0.498612395929695	0.450113612889899	0.514392991239049
1575	0.655851063829787	0.569886363636364	0.702272727272727	0.352272727272727	0.405603448275862	0.245138888888889	0.326628352490421	0.506012950971323	0.622392067754596	0.431789737171464
1576	0.482655502392345	0.468421052631579	0.481829573934837	0.490476190476190	0.535931174089069	0.490497076023392	0.459401709401709	0.375494071146245	0.457759412304867	0.633689839572192
1577	0.474468085106383	0.48125	0.483522727272727	0.506198347107438	0.534913793103448	0.510416666666667	0.5	0.511563367252544	0.482751497624458	0.450563204005006
1578	0.566223404255319	0.626136363636364	0.544318181818182	0.600206611570248	0.382327586206897	0.516666666666667	0.67816091954023	0.511563367252544	0.554017764924602	0.523153942428035
1579	0.431117021276596	0.526136363636364	0.376136363636364	0.572314049586777	0.493965517241379	0.689583333333333	0.626436781609195	0.315448658649399	0.405288163602561	0.71964956195244
1580	0.326582278481013	0.376732971669681	0.297769740807716	0.55328798185941	0.63244256915143	0.734880450070324	0.588477366255144	0.467632850241546	0.35838779956427	0.552941176470588
1581	0.531117021276596	0.544318181818182	0.553409090909091	0.481404958677686	0.490086206896552	0.434722222222222	0.450191570881226	0.485661424606846	0.520966742408593	0.518147684605757
1582	0.517021276595745	0.41875	0.608522727272727	0.334710743801653	0.566379310344828	0.348611111111111	0.304597701149425	0.543015726179463	0.522825862425119	0.424280350438048
1583	0.339627659574468	0.340340909090909	0.313068181818182	0.56404958677686	0.677586206896552	0.632638888888889	0.524904214559387	0.488436632747456	0.372856847758728	0.521902377972466
1584	0.41781914893617	0.474431818181818	0.356818181818182	0.650826446280992	0.538362068965517	0.652777777777778	0.618773946360153	0.525439407955597	0.441850857260897	0.508135168961201
1585	0.445744680851064	0.319318181818182	0.546022727272727	0.320247933884298	0.658189655172414	0.386805555555556	0.258620689655172	0.582793709528215	0.476347862011981	0.431789737171464
1586	0.512234042553191	0.502272727272727	0.489772727272727	0.524793388429752	0.48448275862069	0.493055555555556	0.522988505747126	0.582793709528215	0.527990084693245	0.345431789737171
1587	0.369547872340426	0.325852272727273	0.394886363636364	0.435950413223140	0.642456896551724	0.611111111111111	0.475095785440613	0.36586493987049	0.368518901053501	0.677722152690864
1588	0.376595744680851	0.359375	0.416477272727273	0.442148760330578	0.618965517241379	0.630555555555556	0.503831417624521	0.561054579093432	0.41788886593679	0.449311639549437
1589	0.5479375696767	0.482905982905983	0.568764568764569	0.430735930735931	0.498168498168498	0.380341880341880	0.390873015873016	0.496219281663516	0.536160137752906	0.49616368286445
1590	0.528191489361702	0.532386363636364	0.555113636363636	0.46797520661157	0.473275862068965	0.469444444444444	0.489463601532567	0.449583718778908	0.51063829787234	0.548185231539424
1591	0.561170212765957	0.530681818181818	0.623863636363636	0.394628099173554	0.463362068965517	0.399305555555556	0.408045977011494	0.609620721554117	0.571989258417682	0.339173967459324
1592	0.453810934554269	0.415995397008055	0.514384349827388	0.382231404958678	0.57529463116543	0.49929676511955	0.404214559386973	0.567992599444958	0.479557780559032	0.46558197747184
1593	0.64281914893617	0.648295454545455	0.684090909090909	0.454545454545455	0.354310344827586	0.361805555555556	0.496168582375479	0.569842738205365	0.626523445569097	0.390488110137672
1594	0.509840425531915	0.482386363636364	0.560227272727273	0.425619834710744	0.528448275862069	0.428472222222222	0.394636015325670	0.475485661424607	0.502168973352613	0.54630788485607
1595	0.555711086226204	0.59988038277512	0.513755980861244	0.581611570247934	0.42967332123412	0.467836257309941	0.520114942528736	0.54209065679926	0.552546744036106	0.420525657071339
1596	0.55718085106383	0.490340909090909	0.576704545454545	0.433884297520661	0.520689655172414	0.317361111111111	0.339080459770115	0.567992599444958	0.559595124974179	0.433041301627034
1597	0.569148936170213	0.536363636363636	0.6	0.426652892561983	0.450862068965517	0.398611111111111	0.437739463601533	0.515263644773358	0.557116298285478	0.501877346683354
1598	0.456117021276596	0.465340909090909	0.470738636363636	0.495867768595041	0.575	0.494097222222222	0.425287356321839	0.49213691026827	0.464160297459203	0.48936170212766
1599	0.587234042553191	0.559659090909091	0.643181818181818	0.413223140495868	0.454741379310345	0.345138888888889	0.396551724137931	0.705827937095282	0.613716174344144	0.300375469336671
1600	0.5625	0.565909090909091	0.603977272727273	0.450413223140496	0.4625	0.397222222222222	0.423371647509579	0.644310823311748	0.58087172071886	0.34918648310388
1601	0.578324468085106	0.594318181818182	0.617329545454545	0.471074380165289	0.42823275862069	0.411111111111111	0.469348659003831	0.60777058279371	0.584899814087998	0.431789737171464
1602	0.548670212765957	0.534659090909091	0.582954545454546	0.447314049586777	0.481034482758621	0.403472222222222	0.439655172413793	0.612395929694727	0.56290022722578	0.423028785982478
1603	0.463237274441153	0.462600690448792	0.464902186421174	0.475206611570248	0.543430816237451	0.526019690576653	0.471264367816092	0.582793709528215	0.490196078431373	0.414267834793492
1604	0.5	0.499047619047619	0.514545454545455	0.474025974025974	0.506666666666667	0.48962962962963	0.492063492063492	0.522684310018904	0.505323868677906	0.517902813299233
1605	0.692173913043478	0.67047619047619	0.722424242424242	0.45021645021645	0.304285714285714	0.313333333333333	0.509920634920635	0.549149338374291	0.658606921029281	0.549872122762148
1606	0.39915611814346	0.408077154912598	0.39662447257384	0.478458049886621	0.561181434599156	0.660337552742616	0.578189300411523	0.470048309178744	0.415032679738562	0.512418300653595
1607	0.577925531914894	0.538636363636364	0.63125	0.386363636363636	0.492672413793103	0.308333333333333	0.32183908045977	0.64199814986124	0.592233009708738	0.369211514392991
1608	0.580579710144927	0.558095238095238	0.598787878787879	0.428571428571429	0.448095238095238	0.374814814814815	0.464285714285714	0.55765595463138	0.575199645075421	0.470588235294118
1609	0.55718085106383	0.594886363636364	0.565909090909091	0.518595041322314	0.419396551724138	0.480555555555556	0.559386973180077	0.679925994449584	0.584589960751911	0.322903629536921
1610	0.507978723404255	0.475568181818182	0.565909090909091	0.411157024793388	0.540086206896552	0.414583333333333	0.394636015325670	0.440333024976873	0.492873373269986	0.583229036295369
1611	0.61063829787234	0.628977272727273	0.589772727272727	0.526859504132231	0.398275862068966	0.375	0.46360153256705	0.435707678075856	0.571576120636232	0.525657071339174
1612	0.34327731092437	0.417820069204152	0.272549019607843	0.611764705882353	0.624649859943978	0.704831932773109	0.568027210884354	0.374789915966387	0.349579831932773	0.65952380952381
1613	0.462157809983897	0.450080515297907	0.492753623188406	0.459259259259259	0.516469038208169	0.571428571428571	0.564935064935065	0.449346405228758	0.459625322997416	0.548611111111111
1614	0.538848631239936	0.583333333333333	0.51207729468599	0.574074074074074	0.427865612648221	0.513457556935818	0.581168831168831	0.30718954248366	0.493055555555556	0.756944444444444
1615	0.418276972624799	0.462157809983897	0.385507246376812	0.588888888888889	0.532938076416337	0.658385093167702	0.626623376623377	0.416666666666667	0.417958656330749	0.550925925925926
1616	0.381127450980392	0.290849673202614	0.459803921568627	0.311111111111111	0.684491978609626	0.515756302521008	0.334415584415584	0.407679738562091	0.386274509803922	0.584490740740741
1617	0.423628691983122	0.359252561784207	0.498493068113321	0.337868480725624	0.598218471636193	0.543600562587904	0.430041152263374	0.43030303030303	0.425082508250825	0.573611111111111
1618	0.485372340425532	0.494318181818182	0.509090909090909	0.471074380165289	0.4875	0.558333333333333	0.568965517241379	0.522664199814986	0.493699648832886	0.515644555694618
1619	0.576595744680851	0.551136363636364	0.619318181818182	0.417355371900826	0.439224137931034	0.397916666666667	0.440613026819923	0.622571692876966	0.586862218549886	0.469336670838548
1620	0.472394290331269	0.381472957422325	0.569044879171461	0.279958677685950	0.575731121780882	0.450070323488045	0.35632183908046	0.506938020351526	0.480183562786817	0.528160200250313
1621	0.452393617021277	0.413068181818182	0.497159090909091	0.392561983471074	0.572413793103448	0.507638888888889	0.423371647509579	0.517113783533765	0.466845693038628	0.439299123904881
1622	0.415752461322082	0.367088607594937	0.476793248945148	0.376417233560091	0.59915611814346	0.561884669479606	0.473251028806584	0.341414141414141	0.3995599559956	0.654166666666667
1623	0.49620253164557	0.450271247739602	0.5708257986739	0.376417233560091	0.501172058134083	0.507735583684951	0.518518518518518	0.364251207729469	0.466448801742919	0.684967320261438
1624	0.468067226890756	0.448096885813149	0.487254901960784	0.482352941176471	0.515406162464986	0.55672268907563	0.547619047619048	0.463865546218487	0.467226890756303	0.55952380952381
1625	0.518518518518518	0.478260869565217	0.556521739130435	0.414814814814815	0.510540184453228	0.435817805383023	0.425324675324675	0.32843137254902	0.48094315245478	0.655092592592593
1626	0.401595744680851	0.40625	0.411363636363636	0.502066115702479	0.6	0.595833333333333	0.505747126436782	0.283071230342276	0.375129105556703	0.713391739674593
1627	0.456924315619968	0.496779388083736	0.454106280193237	0.52962962962963	0.511198945981555	0.593167701863354	0.551948051948052	0.349673202614379	0.435723514211886	0.652777777777778
1628	0.496811594202899	0.383492063492063	0.575151515151515	0.329004329004329	0.544285714285714	0.439259259259259	0.41468253968254	0.461247637051040	0.48846495119787	0.548593350383632
1629	0.496376811594203	0.456521739130435	0.591304347826087	0.388888888888889	0.50395256916996	0.503105590062112	0.487012987012987	0.493464052287582	0.495801033591731	0.555555555555556
1630	0.494766505636071	0.483091787439614	0.508212560386473	0.477777777777778	0.519762845849802	0.4824016563147	0.451298701298701	0.367647058823529	0.469638242894057	0.680555555555556
1631	0.486622073578595	0.417582417582418	0.529137529137529	0.389610389610390	0.53021978021978	0.487179487179487	0.455357142857143	0.499054820415879	0.489453293155402	0.567774936061381
1632	0.422074468085106	0.422727272727273	0.454261363636364	0.446280991735537	0.59698275862069	0.547222222222222	0.431034482758621	0.500462534690102	0.439578599462921	0.55819774718398
1633	0.677938808373591	0.691626409017713	0.684057971014493	0.455555555555556	0.343214756258234	0.288819875776398	0.483766233766234	0.447712418300654	0.632428940568475	0.569444444444444
1634	0.446808510638298	0.454545454545455	0.466477272727273	0.479338842975207	0.530603448275862	0.589583333333333	0.580459770114943	0.475485661424607	0.453212146250775	0.543178973717146
1635	0.506914893617021	0.580113636363636	0.475	0.609504132231405	0.419396551724138	0.611805555555556	0.689655172413793	0.462534690101758	0.497004751084487	0.496871088861076
1636	0.415292553191489	0.365625	0.471590909090909	0.375	0.645905172413793	0.486111111111111	0.302681992337165	0.419981498612396	0.416339599256352	0.663329161451815
1637	0.353856382978723	0.442613636363636	0.268181818181818	0.690082644628099	0.589224137931034	0.737847222222222	0.672413793103448	0.580481036077706	0.404565172485024	0.458698372966208
1638	0.450265957446809	0.383522727272727	0.532954545454545	0.369834710743802	0.604310344827586	0.461805555555556	0.363984674329502	0.475485661424607	0.4558975418302	0.569461827284105
1639	0.585372340425532	0.53125	0.614772727272727	0.402892561983471	0.473706896551724	0.319444444444444	0.354406130268199	0.59204440333025	0.586862218549886	0.381727158948686
1640	0.560049019607843	0.556372549019608	0.583333333333333	0.474074074074074	0.436497326203209	0.445378151260504	0.51948051948052	0.331699346405229	0.51437908496732	0.673611111111111
1641	0.363563829787234	0.316477272727273	0.435795454545455	0.380165289256198	0.653448275862069	0.609027777777778	0.440613026819923	0.485661424606846	0.390828341251807	0.543178973717146
1642	0.369565217391304	0.408212560386473	0.377777777777778	0.503703703703704	0.615942028985507	0.653209109730849	0.50974025974026	0.338235294117647	0.363372093023256	0.722222222222222
1643	0.520933977455717	0.48792270531401	0.640579710144928	0.377777777777778	0.486824769433465	0.466873706004141	0.467532467532468	0.455882352941176	0.508074935400517	0.615740740740741
1644	0.413829787234043	0.330681818181818	0.478977272727273	0.334710743801653	0.655172413793103	0.475	0.314176245210728	0.380203515263645	0.406321008056187	0.685857321652065
1645	0.351595744680851	0.330113636363636	0.383522727272727	0.473140495867769	0.661637931034483	0.627083333333333	0.457854406130268	0.315448658649399	0.343524065275769	0.655819774718398
1646	0.469946808510638	0.48125	0.495454545454545	0.475206611570248	0.516379310344828	0.552083333333333	0.525862068965517	0.41581868640148	0.457963230737451	0.660826032540676
1647	0.573067632850242	0.540257648953301	0.617874396135266	0.4	0.474967061923584	0.351449275362319	0.389610389610390	0.339869281045752	0.527131782945736	0.625
1648	0.423913043478261	0.408212560386473	0.418357487922705	0.511111111111111	0.582345191040843	0.566252587991718	0.496753246753247	0.436274509803922	0.426356589147287	0.599537037037037
1649	0.508252818035427	0.422302737520129	0.573913043478261	0.357407407407407	0.572134387351779	0.365424430641822	0.319805194805195	0.436274509803922	0.494024547803618	0.550925925925926
1650	0.406602254428341	0.374396135265700	0.469082125603865	0.377777777777778	0.58695652173913	0.60351966873706	0.470779220779221	0.369281045751634	0.39922480620155	0.664351851851852
1651	0.406117021276596	0.422727272727273	0.382386363636364	0.520661157024793	0.640948275862069	0.518055555555556	0.352490421455939	0.583718778908418	0.445775666184673	0.436795994993742
1652	0.446457326892109	0.455716586151369	0.408695652173913	0.57037037037037	0.559947299077734	0.543478260869565	0.496753246753247	0.562091503267974	0.469315245478036	0.356481481481482
1653	0.429554210236654	0.455997588908981	0.420598388952819	0.54978354978355	0.497061482820977	0.684950773558369	0.71031746031746	0.585538752362949	0.464833759590793	0.431585677749361
1654	0.388829787234043	0.327272727272727	0.471022727272727	0.34297520661157	0.634051724137931	0.574305555555556	0.423371647509579	0.456059204440333	0.404048750258211	0.565707133917397
1655	0.536170212765957	0.504545454545455	0.567045454545455	0.423553719008264	0.500862068965517	0.404166666666667	0.386973180076628	0.54209065679926	0.537492253666598	0.446808510638298
1656	0.431914893617021	0.440909090909091	0.431818181818182	0.524793388429752	0.579310344827586	0.55	0.477011494252874	0.50786308973173	0.448874199545548	0.46433041301627
1657	0.4375	0.384090909090909	0.484090909090909	0.411157024793388	0.616810344827586	0.475	0.379310344827586	0.429232192414431	0.435653790539145	0.55694618272841
1658	0.429521276595745	0.523295454545455	0.330113636363636	0.659090909090909	0.512068965517241	0.664583333333333	0.622605363984674	0.62627197039778	0.47345589754183	0.316645807259074
1659	0.518351063829787	0.531818181818182	0.530681818181818	0.508264462809917	0.478879310344828	0.486111111111111	0.513409961685824	0.414893617021277	0.495248915513324	0.628911138923655
1660	0.5125	0.579545454545455	0.434659090909091	0.634297520661157	0.448706896551724	0.55	0.60536398467433	0.447733580018501	0.498037595538112	0.553191489361702
1661	0.549855072463768	0.50984126984127	0.6	0.404761904761905	0.460952380952381	0.433333333333333	0.458333333333333	0.52835538752363	0.544809228039042	0.487212276214834
1662	0.440760869565217	0.360119047619048	0.491761363636364	0.367965367965368	0.6125	0.476388888888889	0.360119047619048	0.612476370510397	0.479105107640355	0.365728900255754
1663	0.465780998389694	0.454911433172303	0.428019323671498	0.522222222222222	0.513175230566535	0.567287784679089	0.545454545454546	0.550653594771242	0.482558139534884	0.451388888888889
1664	0.679951690821256	0.628019323671498	0.772946859903382	0.388888888888889	0.361001317523057	0.255693581780538	0.399350649350649	0.544117647058823	0.653100775193798	0.439814814814815
1665	0.343085106382979	0.346590909090909	0.335227272727273	0.537190082644628	0.656896551724138	0.656944444444444	0.53448275862069	0.481961147086031	0.374096261103078	0.565707133917397
1666	0.648148148148148	0.702093397745572	0.56280193236715	0.714814814814815	0.294466403162055	0.442546583850932	0.74025974025974	0.483660130718954	0.6156330749354	0.520833333333333
1667	0.625816993464052	0.570261437908497	0.674509803921569	0.418518518518519	0.431818181818182	0.283613445378151	0.402597402597403	0.411764705882353	0.583006535947712	0.606481481481482
1668	0.470209339774557	0.496779388083736	0.489855072463768	0.52037037037037	0.52437417654809	0.538302277432712	0.50974025974026	0.467320261437909	0.469638242894057	0.574074074074074
1669	0.372010869565217	0.380681818181818	0.361904761904762	0.547619047619048	0.636206896551724	0.613970588235294	0.480730223123732	0.515122873345936	0.403967918953145	0.49616368286445
1670	0.588829787234043	0.604545454545455	0.589772727272727	0.504132231404959	0.397844827586207	0.432638888888889	0.522988505747126	0.591119333950046	0.589341045238587	0.425531914893617
1671	0.501595744680851	0.475	0.536931818181818	0.458677685950413	0.521551724137931	0.461111111111111	0.450191570881226	0.505087881591119	0.502375542243338	0.498122653316646
1672	0.77118171683389	0.806471306471306	0.738927738927739	0.582251082251082	0.212912087912088	0.253561253561254	0.567460317460317	0.262759924385633	0.655402496771416	0.668797953964194
1673	0.468085106382979	0.416477272727273	0.544318181818182	0.382231404958678	0.584051724137931	0.447916666666667	0.360153256704981	0.541165587419056	0.484404048750258	0.505632040050063
1674	0.382712765957447	0.348863636363636	0.414204545454545	0.431818181818182	0.652155172413793	0.561111111111111	0.370689655172414	0.440333024976873	0.395579425738484	0.659574468085106
1675	0.444414893617021	0.426136363636364	0.432954545454545	0.53099173553719	0.577155172413793	0.520833333333333	0.444444444444444	0.490286771507863	0.45465812848585	0.531914893617021
1676	0.444148936170213	0.485795454545455	0.382386363636364	0.611570247933884	0.521551724137931	0.611111111111111	0.622605363984674	0.548103607770583	0.467465399710804	0.447434292866083
1677	0.586553945249597	0.619967793880837	0.554589371980676	0.5	0.398550724637681	0.436853002070393	0.496753246753247	0.320261437908497	0.533914728682171	0.733796296296296
1678	0.487234042553191	0.569318181818182	0.435227272727273	0.619834710743802	0.449568965517241	0.614583333333333	0.637931034482759	0.556891766882516	0.502788680024788	0.4180225281602
1679	0.5375	0.440056818181818	0.64375	0.307851239669422	0.515948275862069	0.376041666666667	0.361111111111111	0.467160037002775	0.521793017971493	0.589486858573217
1680	0.319645732689211	0.338969404186795	0.299516908212560	0.566666666666667	0.716732542819499	0.623188405797101	0.396103896103896	0.465686274509804	0.348514211886305	0.513888888888889
1681	0.409973404255319	0.375	0.429545454545455	0.454545454545455	0.622629310344828	0.5375	0.419540229885058	0.336725254394080	0.393617021276596	0.654568210262829
1682	0.493156199677939	0.485507246376812	0.506280193236715	0.466666666666667	0.484189723320158	0.542443064182195	0.545454545454546	0.395424836601307	0.473837209302326	0.599537037037037
1683	0.442021276595745	0.463068181818182	0.422159090909091	0.56198347107438	0.510775862068966	0.634027777777778	0.645593869731801	0.554116558741906	0.467052261929353	0.506883604505632
1684	0.411968085106383	0.386931818181818	0.464772727272727	0.396694214876033	0.590948275862069	0.583333333333333	0.484674329501916	0.51063829787234	0.434001239413344	0.475594493116396
1685	0.571010638297872	0.557386363636364	0.546022727272727	0.516528925619835	0.494396551724138	0.323611111111111	0.359195402298851	0.606845513413506	0.579012600702334	0.46558197747184
1686	0.611916264090177	0.609500805152979	0.664734299516908	0.422222222222222	0.349802371541502	0.44824016563147	0.597402597402597	0.491830065359477	0.588178294573643	0.577546296296296
1687	0.485106382978723	0.474431818181818	0.521022727272727	0.448347107438017	0.538362068965517	0.477083333333333	0.432950191570881	0.357076780758557	0.456517248502376	0.669586983729662
1688	0.53125	0.525	0.571306818181818	0.462809917355372	0.476293103448276	0.456597222222222	0.505747126436782	0.421831637372803	0.506816773393927	0.588235294117647
1689	0.407712765957447	0.365340909090909	0.435795454545455	0.450413223140496	0.630172413793103	0.53125	0.411877394636015	0.464384828862165	0.420367692625491	0.565707133917397
1690	0.496010638297872	0.405681818181818	0.578977272727273	0.390495867768595	0.596120689655172	0.355555555555556	0.304597701149425	0.565217391304348	0.511464573435241	0.409261576971214
1691	0.463031914893617	0.490340909090909	0.423863636363636	0.566115702479339	0.500862068965517	0.595138888888889	0.595785440613027	0.506012950971323	0.47262962197893	0.496245306633292
1692	0.568351063829787	0.585795454545455	0.5375	0.548553719008264	0.466379310344828	0.375694444444444	0.424329501915709	0.559666975023127	0.566411898368106	0.375469336670839
1693	0.4625	0.501704545454545	0.435227272727273	0.570247933884298	0.546551724137931	0.522916666666667	0.46360153256705	0.42368177613321	0.45383185292295	0.607008760951189
1694	0.573268921095008	0.506441223832528	0.642512077294686	0.337037037037037	0.436758893280632	0.410973084886128	0.48051948051948	0.537581699346405	0.566214470284238	0.462962962962963
1695	0.410904255319149	0.388636363636364	0.404261363636364	0.508264462809917	0.59698275862069	0.576388888888889	0.501915708812261	0.461147086031452	0.422226812642016	0.545056320400501
1696	0.572074468085106	0.434659090909091	0.688636363636364	0.283057851239669	0.533189655172414	0.258333333333333	0.271072796934866	0.552266419981499	0.567651311712456	0.391739674593242
1697	0.471276595744681	0.422159090909091	0.530681818181818	0.398760330578512	0.60301724137931	0.409027777777778	0.308429118773946	0.494912118408881	0.476554430902706	0.484355444305382
1698	0.657407407407407	0.660225442834139	0.682125603864734	0.437037037037037	0.370882740447958	0.298136645962733	0.428571428571429	0.509803921568627	0.628229974160207	0.462962962962963
1699	0.405585106382979	0.486363636363636	0.350568181818182	0.646694214876033	0.543965517241379	0.675694444444444	0.626436781609195	0.451896392229417	0.416029745920264	0.561326658322904
1700	0.598404255319149	0.614772727272727	0.626704545454545	0.481404958677686	0.40948275862069	0.388888888888889	0.473180076628352	0.512488436632747	0.579219169593059	0.505632040050063
1701	0.49281914893617	0.45	0.522727272727273	0.446280991735537	0.510775862068966	0.501388888888889	0.5	0.570305272895467	0.510018591200165	0.486232790988736
1702	0.627393617021277	0.544886363636364	0.756818181818182	0.326446280991736	0.430172413793103	0.279861111111111	0.367816091954023	0.598646034816248	0.621193158114310	0.386968085106383
1703	0.530585106382979	0.527272727272727	0.584659090909091	0.446280991735537	0.494396551724138	0.429166666666667	0.438697318007663	0.66049953746531	0.559595124974179	0.330413016270338
1704	0.608695652173913	0.597423510466989	0.665700483091787	0.437037037037037	0.410408432147563	0.361283643892340	0.470779220779221	0.63235294117647	0.613372093023256	0.402777777777778
1705	0.64281914893617	0.670454545454546	0.661931818181818	0.504132231404959	0.365517241379310	0.34375	0.484674329501916	0.619796484736355	0.63767816566825	0.399249061326658
1706	0.461436170212766	0.519886363636364	0.418181818181818	0.611570247933884	0.528879310344828	0.554166666666667	0.540229885057471	0.428307123034228	0.454038421813675	0.599499374217772
1707	0.528695652173913	0.525714285714286	0.549090909090909	0.439393939393939	0.457619047619048	0.492592592592593	0.488095238095238	0.584120982986768	0.54170363797693	0.456521739130435
1708	0.539627659574468	0.64375	0.431818181818182	0.652892561983471	0.398706896551724	0.559722222222222	0.628352490421456	0.499537465309898	0.530675480272671	0.476846057571965
1709	0.595744680851064	0.605113636363636	0.650568181818182	0.43801652892562	0.409913793103448	0.395138888888889	0.457854406130268	0.634597594819612	0.604420574261516	0.41927409261577
1710	0.535106382978723	0.510227272727273	0.542613636363636	0.444214876033058	0.484482758620690	0.433333333333333	0.408045977011494	0.527289546716004	0.533360875852097	0.473091364205257
1711	0.501481281982225	0.546605293440736	0.425776754890679	0.650826446280992	0.440855521606285	0.591420534458509	0.666666666666667	0.434782608695652	0.486441385064664	0.60575719649562
1712	0.552659574468085	0.558522727272727	0.546022727272727	0.508264462809917	0.420258620689655	0.490972222222222	0.575670498084291	0.485661424606846	0.537698822557323	0.575719649561952
1713	0.620212765957447	0.590909090909091	0.677272727272727	0.409090909090909	0.416810344827586	0.320138888888889	0.404214559386973	0.536540240518039	0.601528609791365	0.421777221526909
1714	0.587826086956522	0.522539682539683	0.654545454545455	0.391774891774892	0.440476190476190	0.368148148148148	0.434523809523810	0.590737240075614	0.588509316770186	0.439897698209719
1715	0.659219001610306	0.69122383252818	0.694685990338164	0.511111111111111	0.334321475625823	0.350931677018634	0.574675324675325	0.568627450980392	0.641311369509044	0.456018518518518
1716	0.577127659574468	0.551704545454546	0.630681818181818	0.385330578512397	0.482758620689655	0.326388888888889	0.338122605363985	0.614246068455134	0.585416236314811	0.409261576971214
1717	0.571808510638298	0.605681818181818	0.569318181818182	0.512396694214876	0.428448275862069	0.427777777777778	0.478927203065134	0.558741905642923	0.568890725056806	0.485607008760951
1718	0.427848101265823	0.426461723930078	0.452682338758288	0.480725623582766	0.553914674167839	0.59985935302391	0.54320987654321	0.427272727272727	0.427722772277228	0.530555555555556
1719	0.455252100840336	0.490051903114187	0.438235294117647	0.517647058823529	0.512955182072829	0.592436974789916	0.568027210884354	0.342857142857143	0.432773109243697	0.702380952380952
1720	0.465321912130423	0.53482880755608	0.409090909090909	0.619834710743802	0.546350201522615	0.515873015873016	0.454022988505747	0.498065764023211	0.472598323662153	0.440159574468085
1721	0.495819397993311	0.515262515262515	0.487762237762238	0.519480519480519	0.509615384615385	0.495726495726496	0.464285714285714	0.400756143667297	0.474171330176496	0.60997442455243
1722	0.39975845410628	0.462157809983897	0.314009661835749	0.633333333333333	0.554018445322793	0.67287784679089	0.600649350649351	0.348039215686274	0.38953488372093	0.675925925925926
1723	0.603463203463203	0.567736185383244	0.658585858585859	0.390196078431373	0.40981240981241	0.376623376623377	0.457482993197279	0.489075630252101	0.580034423407917	0.542857142857143
1724	0.353457446808511	0.293181818181818	0.419318181818182	0.330578512396694	0.685344827586207	0.584027777777778	0.371647509578544	0.480111008325624	0.381739310059905	0.578222778473091
1725	0.524734042553191	0.475	0.548863636363636	0.409090909090909	0.516810344827586	0.408333333333333	0.390804597701149	0.526112185686654	0.525031289111389	0.43218085106383
1726	0.556377730796335	0.535606060606061	0.543181818181818	0.49	0.480920314253648	0.380681818181818	0.372685185185185	0.47623862487361	0.535667624771361	0.559507523939809
1727	0.353191489361702	0.326136363636364	0.391477272727273	0.427685950413223	0.677586206896552	0.597222222222222	0.388888888888889	0.530064754856614	0.392687461268333	0.468085106382979
1728	0.440957446808511	0.36875	0.519318181818182	0.341942148760331	0.632758620689655	0.440277777777778	0.304597701149425	0.525439407955597	0.459822350753976	0.491864831038799
1729	0.45343137254902	0.375	0.546078431372549	0.307407407407407	0.606283422459893	0.452731092436975	0.331168831168831	0.401960784313726	0.443137254901961	0.673611111111111
1730	0.372340425531915	0.420454545454545	0.365340909090909	0.541322314049587	0.612068965517241	0.652777777777778	0.538314176245211	0.434782608695652	0.386283825655856	0.560700876095119
1731	0.390425531914894	0.386931818181818	0.403409090909091	0.510330578512397	0.642241379310345	0.556944444444444	0.431034482758621	0.531914893617021	0.422020243751291	0.498122653316646
1732	0.519015957446809	0.494602272727273	0.555681818181818	0.446280991735537	0.478663793103448	0.484722222222222	0.533524904214559	0.456984273820537	0.505164222268126	0.568210262828536
1733	0.479983660130719	0.392156862745098	0.575490196078431	0.325925925925926	0.578208556149733	0.428571428571429	0.347402597402597	0.428104575163399	0.469607843137255	0.560185185185185
1734	0.359774964838256	0.329716696805304	0.394213381555154	0.46031746031746	0.655883731833099	0.616736990154712	0.487654320987654	0.451207729468599	0.380392156862745	0.55686274509804
1735	0.40531914893617	0.440909090909091	0.356818181818182	0.566115702479339	0.59051724137931	0.601388888888889	0.519157088122605	0.519888991674376	0.430902706052468	0.475594493116396
1736	0.63031914893617	0.675568181818182	0.594886363636364	0.587809917355372	0.349568965517241	0.402083333333333	0.57183908045977	0.502312673450509	0.601735178682090	0.505632040050063
1737	0.534621578099839	0.507246376811594	0.571980676328502	0.422222222222222	0.476943346508564	0.447204968944099	0.457792207792208	0.279411764705882	0.484173126614987	0.752314814814815
1738	0.548404255319149	0.452272727272727	0.634090909090909	0.296487603305785	0.529741379310345	0.325694444444444	0.275862068965517	0.589269195189639	0.557529436066928	0.428035043804756
1739	0.491755319148936	0.478409090909091	0.494318181818182	0.472107438016529	0.494827586206897	0.529861111111111	0.527777777777778	0.514338575393155	0.496798182193762	0.530663329161452
1740	0.529787234042553	0.5	0.543181818181818	0.46900826446281	0.530603448275862	0.372916666666667	0.350574712643678	0.486123959296947	0.519933897954968	0.510012515644556
1741	0.380837359098229	0.413043478260870	0.365217391304348	0.525925925925926	0.629117259552042	0.60351966873706	0.478896103896104	0.322712418300654	0.369347545219638	0.789351851851852
1742	0.523752012882448	0.485507246376812	0.565217391304348	0.425925925925926	0.486166007905138	0.460662525879917	0.48051948051948	0.468954248366013	0.512919896640827	0.474537037037037
1743	0.437771739130435	0.519642857142857	0.352840909090909	0.641774891774892	0.517410714285714	0.631944444444444	0.607142857142857	0.362003780718336	0.420852680455889	0.640664961636829
1744	0.586968085106383	0.567613636363636	0.586931818181818	0.506198347107438	0.404310344827586	0.427083333333333	0.545977011494253	0.585568917668825	0.586655649659161	0.356695869837297
1745	0.543617021276596	0.551136363636364	0.534090909090909	0.522727272727273	0.504741379310345	0.378472222222222	0.375478927203065	0.43940795559667	0.520347035736418	0.564455569461827
1746	0.410126582278481	0.363471971066908	0.453887884267631	0.405895691609977	0.602437880918894	0.571026722925457	0.484567901234568	0.4	0.407843137254902	0.635294117647059
1747	0.593545751633987	0.446895424836601	0.724509803921569	0.255555555555556	0.500668449197861	0.258403361344538	0.298701298701299	0.375816993464052	0.55	0.611111111111111
1748	0.363031914893617	0.30625	0.451704545454545	0.326446280991736	0.645689655172414	0.622916666666667	0.467432950191571	0.483811285846438	0.390002065688907	0.584480600750939
1749	0.384840425531915	0.393181818181818	0.367613636363636	0.504132231404959	0.616810344827586	0.6125	0.477011494252874	0.495837187789084	0.409626110307788	0.568210262828536
1750	0.559840425531915	0.590909090909091	0.571022727272727	0.510330578512397	0.435344827586207	0.447916666666667	0.522988505747126	0.64199814986124	0.578186325139434	0.321652065081352
1751	0.424468085106383	0.303977272727273	0.523863636363636	0.326446280991736	0.643103448275862	0.466666666666667	0.342911877394636	0.475485661424607	0.43586035942987	0.560700876095119
1752	0.419946808510638	0.391477272727273	0.482386363636364	0.399793388429752	0.60948275862069	0.532638888888889	0.422413793103448	0.46854764107308	0.430696137161743	0.57008760951189
1753	0.45718085106383	0.359090909090909	0.552840909090909	0.314049586776860	0.623275862068965	0.413194444444444	0.273946360153257	0.500462534690102	0.466845693038628	0.504380475594493
1754	0.386170212765957	0.391477272727273	0.350568181818182	0.557851239669422	0.611637931034483	0.617361111111111	0.507662835249042	0.50786308973173	0.413344350340839	0.553191489361702
1755	0.58218085106383	0.502272727272727	0.632386363636364	0.349173553719008	0.460344827586207	0.349305555555556	0.385057471264368	0.564292321924144	0.578186325139434	0.444305381727159
1756	0.38768115942029	0.351851851851852	0.419323671497585	0.411111111111111	0.642292490118577	0.565217391304348	0.399350649350649	0.361111111111111	0.382428940568475	0.671296296296296
1757	0.411436170212766	0.376704545454545	0.46875	0.396694214876033	0.624137931034483	0.53125	0.381226053639847	0.493061979648474	0.429663292708118	0.563204005006258
1758	0.478723404255319	0.455397727272727	0.4875	0.466942148760331	0.508189655172414	0.542361111111111	0.53639846743295	0.445883441258094	0.47139020863458	0.579474342928661
1759	0.500531914893617	0.576136363636364	0.405681818181818	0.65599173553719	0.425431034482759	0.61875	0.675287356321839	0.383903792784459	0.474488741995455	0.599499374217772
1760	0.364749587231701	0.313140446051838	0.409378596087457	0.409090909090909	0.62997287522604	0.643459915611814	0.520833333333333	0.71219281663516	0.443307757885763	0.319693094629156
1761	0.310106382978723	0.275568181818182	0.359659090909091	0.379132231404959	0.729310344827586	0.626388888888889	0.381226053639847	0.561517113783534	0.366246643255526	0.356695869837297
1762	0.603989361702128	0.548863636363636	0.641477272727273	0.419421487603306	0.459051724137931	0.294444444444444	0.355363984674330	0.531914893617021	0.587895063003512	0.409261576971214
1763	0.559175531914894	0.467329545454545	0.619886363636364	0.338842975206612	0.487715517241379	0.365277777777778	0.365900383141762	0.420444033302498	0.52819665358397	0.636420525657071
1764	0.38218085106383	0.396590909090909	0.358522727272727	0.5	0.584051724137931	0.672222222222222	0.561302681992337	0.536540240518039	0.416649452592440	0.381727158948686
1765	0.793075684380032	0.7914653784219	0.78743961352657	0.42962962962963	0.22068511198946	0.185300207039337	0.422077922077922	0.397058823529412	0.714793281653747	0.546296296296296
1766	0.624734042553192	0.740909090909091	0.51875	0.696280991735537	0.293534482758621	0.506944444444444	0.695402298850575	0.57354301572618	0.613303036562694	0.406758448060075
1767	0.411968085106383	0.453409090909091	0.371022727272727	0.576446280991736	0.575	0.609027777777778	0.547892720306513	0.413506012950971	0.412311505887213	0.610763454317897
1768	0.479468599033816	0.480676328502415	0.477294685990338	0.481481481481481	0.509222661396574	0.538302277432712	0.522727272727273	0.458333333333333	0.475452196382429	0.554398148148148
1769	0.450080515297907	0.433977455716586	0.481159420289855	0.448148148148148	0.522397891963109	0.593167701863354	0.551948051948052	0.390522875816993	0.438307493540052	0.62962962962963
1770	0.41968085106383	0.480681818181818	0.363636363636364	0.628099173553719	0.552586206896552	0.625	0.567049808429119	0.428307123034228	0.421607105969841	0.584480600750939
1771	0.572866344605475	0.619967793880837	0.530434782608696	0.583333333333333	0.407114624505929	0.458592132505176	0.566558441558442	0.465686274509804	0.551679586563308	0.587962962962963
1772	0.4585346215781	0.430756843800322	0.461835748792271	0.503703703703704	0.548089591567852	0.531055900621118	0.519480519480519	0.424836601307190	0.45187338501292	0.613425925925926
1773	0.481884057971014	0.442028985507246	0.491787439613527	0.418518518518519	0.542819499341239	0.479296066252588	0.422077922077922	0.455882352941176	0.476744186046512	0.577546296296296
1774	0.393921095008052	0.462962962962963	0.272946859903382	0.707407407407407	0.555994729907773	0.684782608695652	0.649350649350649	0.459150326797386	0.406815245478036	0.537037037037037
1775	0.606117021276596	0.603409090909091	0.623295454545455	0.473140495867769	0.447844827586207	0.306944444444444	0.352490421455939	0.583718778908418	0.601115472009915	0.384230287859825
1776	0.523349436392915	0.676328502415459	0.315942028985507	0.851851851851852	0.399868247694335	0.597308488612836	0.694805194805195	0.395424836601307	0.498062015503876	0.601851851851852
1777	0.40718085106383	0.393181818181818	0.417613636363636	0.518595041322314	0.606034482758621	0.571527777777778	0.478927203065134	0.449583718778908	0.416649452592440	0.564455569461827
1778	0.414361702127660	0.415340909090909	0.372727272727273	0.522727272727273	0.620689655172414	0.529166666666667	0.396551724137931	0.533765032377428	0.441024581697996	0.48811013767209
1779	0.3375	0.346590909090909	0.317045454545455	0.526859504132231	0.687931034482759	0.621527777777778	0.425287356321839	0.456059204440333	0.36397438545755	0.55819774718398
1780	0.582978723404255	0.580681818181818	0.564772727272727	0.509297520661157	0.411637931034483	0.425694444444444	0.512452107279693	0.51063829787234	0.567375886524823	0.463078848560701
1781	0.420212765957447	0.384090909090909	0.433522727272727	0.480371900826446	0.613793103448276	0.525	0.423371647509579	0.59204440333025	0.458582937409626	0.372966207759700
1782	0.408510638297872	0.411363636363636	0.400568181818182	0.574380165289256	0.58448275862069	0.602777777777778	0.557471264367816	0.47641073080481	0.423672794877092	0.53566958698373
1783	0.574867021276596	0.528977272727273	0.586363636363636	0.429752066115702	0.427801724137931	0.420833333333333	0.490421455938697	0.556891766882516	0.570749845073332	0.456821026282854
1784	0.533333333333333	0.452063492063492	0.613939393939394	0.378787878787879	0.506190476190476	0.405185185185185	0.426587301587302	0.510396975425331	0.527950310559006	0.50383631713555
1785	0.573936170212766	0.594886363636364	0.594886363636364	0.522727272727273	0.422844827586207	0.43125	0.501915708812261	0.358926919518964	0.525924395785995	0.595744680851064
1786	0.500531914893617	0.515340909090909	0.507386363636364	0.524793388429752	0.509913793103448	0.482638888888889	0.475095785440613	0.436632747456059	0.486263168766784	0.566958698372966
1787	0.571256038647343	0.626409017713366	0.51207729468599	0.644444444444444	0.403820816864295	0.467908902691511	0.590909090909091	0.421568627450980	0.541666666666667	0.458333333333333
1788	0.524104497710746	0.483889528193326	0.569620253164557	0.380165289256198	0.503273679615888	0.431786216596343	0.409961685823755	0.549491211840888	0.529828952857739	0.471839799749687
1789	0.434840425531915	0.457386363636364	0.410795454545455	0.586776859504132	0.508620689655172	0.65625	0.68007662835249	0.478723404255319	0.444742821731047	0.568210262828536
1790	0.427133655394525	0.322866344605475	0.544927536231884	0.274074074074074	0.621212121212121	0.496894409937888	0.392857142857143	0.362745098039216	0.414405684754522	0.638888888888889
1791	0.439210950080515	0.378421900161031	0.502415458937198	0.364814814814815	0.58498023715415	0.522774327122153	0.426948051948052	0.433006535947712	0.437984496124031	0.50462962962963
1792	0.515700483091787	0.429951690821256	0.610628019323672	0.292592592592593	0.505270092226614	0.451345755693582	0.477272727272727	0.583333333333333	0.529069767441861	0.372685185185185
1793	0.483091787439614	0.471014492753623	0.45024154589372	0.501851851851852	0.517127799736495	0.51656314699793	0.508116883116883	0.599673202614379	0.506136950904393	0.310185185185185
1794	0.591489361702128	0.548863636363636	0.596590909090909	0.429752066115702	0.424568965517241	0.382638888888889	0.436781609195402	0.482886216466235	0.567238173931006	0.530663329161452
1795	0.472222222222222	0.441223832528180	0.542028985507246	0.4	0.534914361001318	0.51656314699793	0.493506493506494	0.36437908496732	0.450904392764858	0.715277777777778
1796	0.584308510638298	0.4875	0.668181818181818	0.262396694214876	0.454741379310345	0.352777777777778	0.385057471264368	0.416743755781684	0.54699442263995	0.655193992490613
1797	0.519148936170213	0.526704545454545	0.502840909090909	0.53099173553719	0.465948275862069	0.504861111111111	0.545977011494253	0.57631822386679	0.531914893617021	0.39549436795995
1798	0.505851063829787	0.456818181818182	0.5625	0.391528925619835	0.586637931034483	0.344444444444444	0.253831417624521	0.558741905642923	0.517661640156992	0.415519399249061
1799	0.565957446808511	0.596022727272727	0.55	0.555785123966942	0.441810344827586	0.421527777777778	0.478927203065134	0.511563367252544	0.553811196033877	0.468085106382979
1800	0.468351063829787	0.585795454545455	0.355681818181818	0.723140495867769	0.463362068965517	0.641666666666667	0.67816091954023	0.38159111933395	0.448977483990911	0.622027534418022
1801	0.427925531914894	0.353977272727273	0.484090909090909	0.37603305785124	0.621120689655172	0.493055555555556	0.362068965517241	0.587881591119334	0.463540590787027	0.441176470588235
1802	0.569414893617021	0.604545454545454	0.578977272727273	0.520661157024793	0.426293103448276	0.4375	0.511494252873563	0.591119333950046	0.574261516215658	0.361702127659574
1803	0.619967793880837	0.58695652173913	0.690821256038647	0.431481481481481	0.392621870882740	0.360248447204969	0.482142857142857	0.550653594771242	0.606266149870801	0.405092592592593
1804	0.57635335308376	0.571346375143843	0.605868814729574	0.458677685950413	0.432998690528154	0.408579465541491	0.475095785440613	0.496762257169288	0.558406341259908	0.506883604505632
1805	0.639291465378422	0.6658615136876	0.67536231884058	0.496296296296296	0.337285902503294	0.397515527950311	0.558441558441559	0.44281045751634	0.600452196382429	0.576388888888889
1806	0.676731078904992	0.691626409017713	0.731400966183575	0.459259259259259	0.312911725955204	0.339544513457557	0.512987012987013	0.55718954248366	0.653100775193798	0.467592592592593
1807	0.418617021276596	0.353977272727273	0.453977272727273	0.409090909090909	0.655603448275862	0.461805555555556	0.318007662835249	0.396854764107308	0.413757488122289	0.609511889862328
1808	0.380186170212766	0.384659090909091	0.397443181818182	0.510330578512397	0.63448275862069	0.596180555555556	0.478927203065134	0.553191489361702	0.418818425945053	0.438047559449312
1809	0.599202127659574	0.51875	0.657954545454545	0.337809917355372	0.450431034482759	0.320833333333333	0.363026819923372	0.45513413506013	0.567031605040281	0.53441802252816
1810	0.563768115942029	0.489523809523810	0.638181818181818	0.376623376623377	0.479047619047619	0.369629629629630	0.400793650793651	0.532136105860113	0.556344276841171	0.470588235294118
1811	0.534621578099839	0.438808373590982	0.623188405797101	0.296296296296296	0.521739130434783	0.376811594202899	0.344155844155844	0.52859477124183	0.533268733850129	0.501157407407407
1812	0.552925531914894	0.536931818181818	0.615340909090909	0.413223140495868	0.478448275862069	0.396527777777778	0.432950191570881	0.612395929694727	0.566205329477381	0.356695869837297
1813	0.470323488045007	0.431585292344786	0.522001205545509	0.436507936507936	0.514767932489451	0.552039381153305	0.54320987654321	0.385507246376812	0.45119825708061	0.606535947712418
1814	0.372074468085106	0.303125	0.415340909090909	0.425619834710744	0.657758620689655	0.579861111111111	0.454022988505747	0.424606845513413	0.383804998967156	0.599499374217772
1815	0.553989361702128	0.517045454545455	0.596590909090909	0.395661157024793	0.489224137931034	0.376388888888889	0.39367816091954	0.486586493987049	0.538938235901673	0.483103879849812
1816	0.52133655394525	0.577294685990338	0.455072463768116	0.637037037037037	0.430830039525692	0.553830227743271	0.652597402597403	0.359477124183007	0.489341085271318	0.673611111111111
1817	0.643719806763285	0.620772946859903	0.718840579710145	0.407407407407407	0.378787878787879	0.320910973084886	0.448051948051948	0.534313725490196	0.622093023255814	0.476851851851852
1818	0.543722943722944	0.520499108734403	0.602020202020202	0.419607843137255	0.48051948051948	0.41991341991342	0.448979591836735	0.492436974789916	0.533218588640275	0.55
1819	0.520212765957447	0.5125	0.554545454545455	0.466942148760331	0.498706896551724	0.449305555555556	0.455938697318008	0.563367252543941	0.529849204709771	0.391739674593242
1820	0.64978354978355	0.622103386809269	0.711111111111111	0.396078431372549	0.377344877344877	0.309523809523810	0.440476190476190	0.482352941176471	0.615490533562823	0.566666666666667
1821	0.443617021276596	0.447727272727273	0.479829545454545	0.464876033057851	0.558189655172414	0.553125	0.490421455938697	0.439870490286771	0.442780417269159	0.563829787234043
1822	0.609098228663446	0.508856682769726	0.746859903381643	0.340740740740741	0.451910408432148	0.295031055900621	0.389610389610390	0.470588235294118	0.58171834625323	0.520833333333333
1823	0.505251817936978	0.450517836593786	0.570195627157652	0.380165289256198	0.5800960279354	0.357243319268636	0.296934865900383	0.59481961147086	0.525448477263246	0.438047559449312
1824	0.448067632850242	0.461352657004831	0.442512077294686	0.511111111111111	0.542819499341239	0.566252587991718	0.519480519480519	0.375816993464052	0.433785529715762	0.643518518518518
1825	0.659308510638298	0.674431818181818	0.695170454545455	0.456611570247934	0.352586206896552	0.321527777777778	0.467432950191571	0.624421831637373	0.651518281346829	0.334167709637046
1826	0.420478723404255	0.453409090909091	0.410795454545455	0.545454545454546	0.559051724137931	0.6125	0.553639846743295	0.420906567992599	0.420574261516216	0.607008760951189
1827	0.590558510638298	0.525	0.675284090909091	0.365702479338843	0.474568965517241	0.304513888888889	0.35632183908046	0.543015726179463	0.579942160710597	0.448060075093867
